# Supplementary material for: TP53 missense mutation reveals gain-of-function properties in small-sized KRAS transformed pancreatic ductal adenocarcinoma
Source: J Transl Med. 2023 Dec 1;21:872. doi: 10.1186/s12967-023-04742-y (PMC10691048; doi:10.1186/s12967-023-04742-y)
Supplement: Supplementary file 1 — Additional file 1. Raw Data 1_Annotations of mutations. [file 12967_2023_4742_MOESM1_ESM.xlsx]

## Sheet: Sheet1
Pathway	Gene	Mutation	Mutation type 1	Mutation type 2	Prediction
RAS-MAPK	KRAS	34G>C, G12R	somatic	missense	probably deleterious
RAS-MAPK	KRAS	34G>T, G12C	somatic	missense	probably deleterious
RAS-MAPK	KRAS	33_34delinsAT, G12C	somatic	missense	probably deleterious
RAS-MAPK	KRAS	34_35delinsCT, G12L	somatic	missense	probably deleterious
RAS-MAPK	KRAS	35G>A, G12D	somatic	missense	probably deleterious
RAS-MAPK	KRAS	35G>T, G12V	somatic	missense	probably deleterious
RAS-MAPK	KRAS	35_36delinsTC, G12V	somatic	missense	probably deleterious
RAS-MAPK	KRAS	35G>C, G12A	somatic	missense	probably deleterious
RAS-MAPK	KRAS	38G>A, G13D	somatic	missense	probably deleterious
RAS-MAPK	KRAS	180_181delinsGA, Q61K	somatic	missense	probably deleterious
RAS-MAPK	KRAS	182A>G, Q61R	somatic	missense	probably deleterious
RAS-MAPK	KRAS	182_183delinsGG, Q61R	somatic	missense	probably deleterious
RAS-MAPK	KRAS	182A>T, Q61L	somatic	missense	probably deleterious
RAS-MAPK	KRAS	182_183delinsTT, Q61L	somatic	missense	probably deleterious
RAS-MAPK	KRAS	183A>C, Q61H	somatic	missense	probably deleterious
RAS-MAPK	KRAS	183A>T, Q61H	somatic	missense	probably deleterious
RAS-MAPK	ALK	—	—	—	—
RAS-MAPK	AXL	—	—	—	—
RAS-MAPK	DDR2	—	—	—	—
RAS-MAPK	ERBB1/HER1/EGFR	2123A>T, K708M	somatic	missense	probably deleterious
RAS-MAPK	ERBB1/HER1/EGFR	3148A>G, I1050V	somatic	missense	benign
RAS-MAPK	ERBB2/HER2	2524G>A, V842I	somatic	missense	probably deleterious
RAS-MAPK	ERBB3/HER3	—	—	—	—
RAS-MAPK	ERBB4/HER4	2646G>T, M882I	somatic	missense	benign
RAS-MAPK	FGFR1	—	—	—	—
RAS-MAPK	FGFR2	—	—	—	—
RAS-MAPK	FGFR3	—	—	—	—
RAS-MAPK	FGFR4	—	—	—	—
RAS-MAPK	KDR	—	—	—	—
RAS-MAPK	KIT	—	—	—	—
RAS-MAPK	MET	—	—	—	—
RAS-MAPK	NTRK1	—	—	—	—
RAS-MAPK	NTRK2	—	—	—	—
RAS-MAPK	NTRK3	—	—	—	—
RAS-MAPK	PDGFRA	—	—	—	—
RAS-MAPK	PDGFRB	—	—	—	—
RAS-MAPK	RET	ERC1-RET fusion	somatic	fusion	deleterious
RAS-MAPK	RET	874G>A, V292M	somatic	missense	probably deleterious
RAS-MAPK	SYK	—	—	—	—
RAS-MAPK	CIC	4778A>C, Q1593P	somatic	missense	probably deleterious
RAS-MAPK	HRAS	—	—	—	—
RAS-MAPK	NRAS	—	—	—	—
RAS-MAPK	NF1	3827G>A_R1276Q	germline heterozygous	missense	probably deleterious
RAS-MAPK	ARAF	—	—	—	—
RAS-MAPK	BRAF	HNF1B-BRAF fusion	somatic	fusion	deleterious
RAS-MAPK	BRAF	1799T>A, V600E	somatic	missense	probably deleterious
RAS-MAPK	BRAF	1799_1801del3, 600_601delinsE(inframe)	somatic	in-frame indel	deleterious
RAS-MAPK	RAF1/CRAF	1721A>G, Y574C	somatic	missense	probably deleterious
RAS-MAPK	MAP2K1	157T>G, F53V	somatic	missense	probably deleterious
RAS-MAPK	MAP2K2	—	—	—	—
RAS-MAPK	MAP3K1	3560_3562del3, 1187del1(inframe)	somatic	in-frame indel	deleterious
RAS-MAPK	JAK1	—	—	—	—
RAS-MAPK	JAK2	—	—	—	—
RAS-MAPK	JAK3	2009G>C, S670T	somatic	missense	probably deleterious
TP53	TP53	91G>A, V31I	somatic	nonsense	benign
TP53	TP53	96+1G>A, ss	somatic	splice-site	truncating
TP53	TP53	109dup1, fs	somatic	frameshift indel	truncating
TP53	TP53	151G>T, E51*	somatic	nonsense	truncating
TP53	TP53	155_165del11, fs	somatic	frameshift indel	truncating
TP53	TP53	157dup1, fs	somatic	frameshift indel	truncating
TP53	TP53	166delins5, fs	somatic	frameshift indel	truncating
TP53	TP53	173del1, fs	somatic	frameshift indel	truncating
TP53	TP53	250del1, fs	somatic	frameshift indel	truncating
TP53	TP53	254del1, fs	somatic	frameshift indel	truncating
TP53	TP53	272G>A, W91*	somatic	nonsense	truncating
TP53	TP53	289del1, fs	somatic	frameshift indel	truncating
TP53	TP53	294_297del4, fs	somatic	frameshift indel	truncating
TP53	TP53	318C>G, S106R	somatic	missense	benign
TP53	TP53	326T>C, F109S	somatic	missense	probably deleterious
TP53	TP53	329G>T, R110L	somatic	missense	probably deleterious
TP53	TP53	332T>G, L111R	somatic	missense	probably deleterious
TP53	TP53	337T>G, F113V	somatic	missense	probably deleterious
TP53	TP53	341dup1, fs	somatic	frameshift indel	truncating
TP53	TP53	342dup1, fs	somatic	frameshift indel	truncating
TP53	TP53	365_366del2, fs	somatic	frameshift indel	truncating
TP53	TP53	372del1, fs	somatic	frameshift indel	truncating
TP53	TP53	374C>A, T125K	somatic	missense	probably deleterious
TP53	TP53	375G>A, T125T	somatic	silent	deleterious
TP53	TP53	375+2T>G, ss	somatic	splice-site	truncating
TP53	TP53	376-2A>G, ss	somatic	splice-site	truncating
TP53	TP53	376-1G>C, ss	somatic	splice-site	truncating
TP53	TP53	379del1, fs	somatic	frameshift indel	truncating
TP53	TP53	380C>A, S127Y	somatic	missense	probably deleterious
TP53	TP53	380C>T, S127F	somatic	missense	probably deleterious
TP53	TP53	383del1, fs	somatic	frameshift indel	truncating
TP53	TP53	384del1, fs	somatic	frameshift indel	truncating
TP53	TP53	389T>C, L130P	somatic	missense	probably deleterious
TP53	TP53	389T>G, L130R	somatic	missense	probably deleterious
TP53	TP53	393_395del3, 131del1(inframe)	somatic	in-frame indel	deleterious
TP53	TP53	394A>G, K132E	somatic	missense	probably deleterious
TP53	TP53	395A>G, K132R	somatic	missense	probably deleterious
TP53	TP53	398T>C, M133T	somatic	missense	benign
TP53	TP53	403T>G, C135G	somatic	missense	probably deleterious
TP53	TP53	403dup1, fs	somatic	frameshift indel	truncating
TP53	TP53	404G>A, C135Y	somatic	missense	probably deleterious
TP53	TP53	404_405delinsTT, C135F	somatic	missense	probably deleterious
TP53	TP53	406C>G, Q136E	somatic	missense	probably deleterious
TP53	TP53	411_414dup4, fs	somatic	frameshift indel	truncating
TP53	TP53	413C>T, A138V	somatic	missense	probably deleterious
TP53	TP53	422G>A, C141Y	somatic	missense	probably deleterious
TP53	TP53	430del1, fs	somatic	frameshift indel	truncating
TP53	TP53	434T>G, L145R	somatic	missense	probably deleterious
TP53	TP53	435_470del36, 146_157del12(inframe)	somatic	in-frame indel	deleterious
TP53	TP53	437G>A, W146*	somatic	nonsense	truncating
TP53	TP53	438G>A, W146*	somatic	nonsense	truncating
TP53	TP53	439del1, fs	somatic	frameshift indel	truncating
TP53	TP53	440T>A, V147D	somatic	missense	probably deleterious
TP53	TP53	445del1, fs	somatic	frameshift indel	truncating
TP53	TP53	445dup1, fs	somatic	frameshift indel	truncating
TP53	TP53	452C>A, P151H	somatic	missense	probably deleterious
TP53	TP53	455C>T, P152L	somatic	missense	probably deleterious
TP53	TP53	466C>T, R156C	somatic	missense	probably deleterious
TP53	TP53	466C>G, R156G	somatic	missense	probably deleterious
TP53	TP53	469G>T, V157F	somatic	missense	probably deleterious
TP53	TP53	470T>G, V157G	somatic	missense	probably deleterious
TP53	TP53	472_477dup6, 158_159dup2(inframe)	somatic	in-frame indel	deleterious
TP53	TP53	476C>A, A159D	somatic	missense	probably deleterious
TP53	TP53	477_493del17, fs	somatic	frameshift indel	truncating
TP53	TP53	481G>A, A161T	somatic	missense	probably deleterious
TP53	TP53	483del1, fs	somatic	frameshift indel	truncating
TP53	TP53	488A>G, Y163C	somatic	missense	probably deleterious
TP53	TP53	497_505dup9, 168_169dup3(inframe)	somatic	in-frame indel	deleterious
TP53	TP53	503A>G, H168R	somatic	missense	probably deleterious
TP53	TP53	517G>A, V173M	somatic	missense	probably deleterious
TP53	TP53	517G>T, V173L	somatic	missense	probably deleterious
TP53	TP53	518T>G, V173G	somatic	missense	probably deleterious
TP53	TP53	520A>T, R174W	somatic	missense	probably deleterious
TP53	TP53	523C>G, R175G	somatic	missense	probably deleterious
TP53	TP53	524G>A, R175H	somatic	missense	probably deleterious
TP53	TP53	526T>A, C176S	somatic	missense	probably deleterious
TP53	TP53	526T>C, C176R	somatic	missense	probably deleterious
TP53	TP53	527G>T, C176F	somatic	missense	probably deleterious
TP53	TP53	529_546del18, 177_182del6(inframe)	somatic	in-frame indel	deleterious
TP53	TP53	532del1, fs	somatic	frameshift indel	truncating
TP53	TP53	535C>T, H179Y	somatic	missense	probably deleterious
TP53	TP53	536A>C, H179P	somatic	missense	probably deleterious
TP53	TP53	536A>G, H179R	somatic	missense	probably deleterious
TP53	TP53	536A>T, H179L	somatic	missense	benign
TP53	TP53	559G>C, G187R	somatic	missense	probably deleterious
TP53	TP53	559+1G>T, ss	somatic	splice-site	truncating
TP53	TP53	560-1G>A, ss	somatic	splice-site	truncating
TP53	TP53	560-1G>T, ss	somatic	splice-site	truncating
TP53	TP53	560-6_571del18, ss	somatic	splice-site	truncating
TP53	TP53	568C>A, P190T	somatic	missense	probably deleterious
TP53	TP53	569C>T, P190L	somatic	missense	probably deleterious
TP53	TP53	578A>C, H193P	somatic	missense	probably deleterious
TP53	TP53	578A>G, H193R	somatic	missense	probably deleterious
TP53	TP53	581T>C, L194P	somatic	missense	probably deleterious
TP53	TP53	581T>G, L194R	somatic	missense	probably deleterious
TP53	TP53	583A>T, I195F	somatic	missense	probably deleterious
TP53	TP53	586C>T, R196*	somatic	nonsense	truncating
TP53	TP53	589G>A, V197M	somatic	missense	probably deleterious
TP53	TP53	602T>A, L201*	somatic	nonsense	truncating
TP53	TP53	609_635del27, 204_212del9(inframe)	somatic	in-frame indel	deleterious
TP53	TP53	610G>T, E204*	somatic	nonsense	truncating
TP53	TP53	614A>G, Y205C	somatic	missense	probably deleterious
TP53	TP53	617T>A, L206*	somatic	nonsense	truncating
TP53	TP53	626_627del2, fs	somatic	frameshift indel	truncating
TP53	TP53	637C>G, R213G	somatic	missense	probably deleterious
TP53	TP53	637C>T, R213*	somatic	nonsense	truncating
TP53	TP53	638G>T, R213L	somatic	missense	probably deleterious
TP53	TP53	640_650dup11, fs	somatic	frameshift indel	truncating
TP53	TP53	641A>G, H214R	somatic	missense	probably deleterious
TP53	TP53	644G>T, S215I	somatic	missense	probably deleterious
TP53	TP53	645_669delins2, fs	somatic	frameshift indel	truncating
TP53	TP53	646G>A, V216M	somatic	missense	probably deleterious
TP53	TP53	646G>C, V216L	somatic	missense	probably deleterious
TP53	TP53	659A>G, Y220C	somatic	missense	probably deleterious
TP53	TP53	660T>G, Y220*	somatic	nonsense	truncating
TP53	TP53	668_669del2, fs	somatic	frameshift indel	truncating
TP53	TP53	673-1G>T, ss	somatic	splice-site	truncating
TP53	TP53	695_698dup4, fs	somatic	frameshift indel	truncating
TP53	TP53	699_718dup20, fs	somatic	frameshift indel	truncating
TP53	TP53	700T>C, Y234H	somatic	missense	probably deleterious
TP53	TP53	701A>G, Y234C	somatic	missense	probably deleterious
TP53	TP53	702dup1, fs	somatic	frameshift indel	truncating
TP53	TP53	705del1, fs	somatic	frameshift indel	truncating
TP53	TP53	711G>A, M237I	somatic	missense	probably deleterious
TP53	TP53	711G>T, M237I	somatic	missense	probably deleterious
TP53	TP53	713G>A, C238Y	somatic	missense	probably deleterious
TP53	TP53	713G>T, C238F	somatic	missense	probably deleterious
TP53	TP53	714T>A, C238*	somatic	nonsense	truncating
TP53	TP53	716A>G, N239S	somatic	missense	probably deleterious
TP53	TP53	721T>A, S241T	somatic	missense	probably deleterious
TP53	TP53	721_722del2, fs	somatic	frameshift indel	truncating
TP53	TP53	722C>T, S241F	somatic	missense	probably deleterious
TP53	TP53	723del1, fs	somatic	frameshift indel	truncating
TP53	TP53	730G>A, G244S	somatic	missense	probably deleterious
TP53	TP53	730G>T, G244C	somatic	missense	probably deleterious
TP53	TP53	731G>A, G244D	somatic	missense	probably deleterious
TP53	TP53	733G>A, G245S	somatic	missense	probably deleterious
TP53	TP53	733G>T, G245C	somatic	missense	probably deleterious
TP53	TP53	734G>A, G245D	somatic	missense	probably deleterious
TP53	TP53	737T>C, M246T	somatic	missense	probably deleterious
TP53	TP53	742C>T, R248W	somatic	missense	probably deleterious
TP53	TP53	743G>A, R248Q	somatic	missense	probably deleterious
TP53	TP53	745A>G, R249G	somatic	missense	probably deleterious
TP53	TP53	746_747delinsTT, R249I	somatic	missense	probably deleterious
TP53	TP53	747G>T, R249S	somatic	missense	probably deleterious
TP53	TP53	749C>T, P250L	somatic	missense	probably deleterious
TP53	TP53	750_772del23, fs	somatic	frameshift indel	truncating
TP53	TP53	752T>A, I251N	somatic	missense	probably deleterious
TP53	TP53	752T>G, I251S	somatic	missense	probably deleterious
TP53	TP53	758_760del3, 253del1(inframe)	somatic	in-frame indel	deleterious
TP53	TP53	764T>G, I255S	somatic	missense	probably deleterious
TP53	TP53	772G>A, E258K	somatic	missense	probably deleterious
TP53	TP53	782+2T>G, ss	somatic	splice-site	truncating
TP53	TP53	783-1G>T, ss	somatic	splice-site	truncating
TP53	TP53	784_786del3, 262del1(inframe)	somatic	in-frame indel	deleterious
TP53	TP53	787_795del9, 263_265del3(inframe)	somatic	in-frame indel	deleterious
TP53	TP53	794T>C, L265P	somatic	missense	probably deleterious
TP53	TP53	796G>T, G266*	somatic	nonsense	truncating
TP53	TP53	797G>A, G266E	somatic	missense	probably deleterious
TP53	TP53	797G>T, G266V	somatic	missense	probably deleterious
TP53	TP53	799C>T, R267W	somatic	missense	probably deleterious
TP53	TP53	808T>C, F270L	somatic	missense	probably deleterious
TP53	TP53	811G>T, E271*	somatic	nonsense	truncating
TP53	TP53	814G>T, V272L	somatic	missense	probably deleterious
TP53	TP53	817C>T, R273C	somatic	missense	probably deleterious
TP53	TP53	818G>A, R273H	somatic	missense	probably deleterious
TP53	TP53	818G>C, R273P	somatic	missense	probably deleterious
TP53	TP53	818G>T, R273L	somatic	missense	probably deleterious
TP53	TP53	820_821del2, fs	somatic	frameshift indel	truncating
TP53	TP53	824G>A, C275Y	somatic	missense	probably deleterious
TP53	TP53	827_853del27, 276_284del9(inframe)	somatic	in-frame indel	deleterious
TP53	TP53	831T>A, C277*	somatic	nonsense	truncating
TP53	TP53	832C>T, P278S	somatic	missense	probably deleterious
TP53	TP53	833C>A, P278H	somatic	missense	probably deleterious
TP53	TP53	833C>G, P278R	somatic	missense	probably deleterious
TP53	TP53	833C>T, P278L	somatic	missense	probably deleterious
TP53	TP53	840A>C, R280S	somatic	missense	probably deleterious
TP53	TP53	842A>G, D281G	somatic	missense	probably deleterious
TP53	TP53	843_871dup29, fs	somatic	frameshift indel	truncating
TP53	TP53	844C>T, R282W	somatic	missense	probably deleterious
TP53	TP53	856G>C, E286Q	somatic	missense	probably deleterious
TP53	TP53	857A>T, E286V	somatic	missense	probably deleterious
TP53	TP53	876dup1, fs	somatic	frameshift indel	truncating
TP53	TP53	880G>T, E294*	somatic	nonsense	truncating
TP53	TP53	892G>T, E298*	somatic	nonsense	truncating
TP53	TP53	900_904del5, fs	somatic	frameshift indel	truncating
TP53	TP53	903_916del14, fs	somatic	frameshift indel	truncating
TP53	TP53	916C>T, R306*	somatic	nonsense	truncating
TP53	TP53	919+1G>A, ss	somatic	splice-site	truncating
TP53	TP53	919+2T>A, ss	somatic	splice-site	truncating
TP53	TP53	949C>T, Q317*	somatic	nonsense	truncating
TP53	TP53	994-1G>A, ss	somatic	splice-site	truncating
TP53	TP53	994-1G>A, ss	germline heterozygous	splice-site	truncating
TP53	TP53	997del1, fs	somatic	frameshift indel	truncating
TP53	TP53	997_1003dup7, fs	somatic	frameshift indel	truncating
TP53	TP53	1009C>T, R337C	somatic	missense	probably deleterious
TP53	TP53	1010G>T, R337L	somatic	missense	probably deleterious
TP53	TP53	1024C>T, R342*	somatic	nonsense	truncating
TP53	TP53	1024del1, fs	somatic	frameshift indel	truncating
TP53	TP53	1027G>T, E343*	somatic	nonsense	truncating
TP53	TP53	1036G>T, E346*	somatic	nonsense	truncating
TP53	TP53	1045del1, fs	somatic	frameshift indel	truncating
TP53	TP53	1176dup1, fs	somatic	frameshift indel	truncating
Cell cycle	CDKN2A	19_25del7, fs	somatic	frameshift indel	truncating
Cell cycle	CDKN2A	41_44del4, fs	somatic	frameshift indel	truncating
Cell cycle	CDKN2A	43_47delins5, 15_16delinsSQ (inframe)	somatic	in-frame indel	deleterious
Cell cycle	CDKN2A	44G>A, W15*	somatic	nonsense	truncating
Cell cycle	CDKN2A	45G>A, W15*	somatic	nonsense	truncating
Cell cycle	CDKN2A	46_52del7, fs	somatic	frameshift indel	truncating
Cell cycle	CDKN2A	47T>C, L16P	somatic	missense	probably deleterious
Cell cycle	CDKN2A	47_50del4, fs	somatic	frameshift indel	truncating
Cell cycle	CDKN2A	52_57dup6, 18_19dup2(inframe)	somatic	in-frame indel	deleterious
Cell cycle	CDKN2A	52_83del32, fs	somatic	frameshift indel	truncating
Cell cycle	CDKN2A	58_59delinsTA, A20*	somatic	nonsense	truncating
Cell cycle	CDKN2A	59_65del7, fs	somatic	frameshift indel	truncating
Cell cycle	CDKN2A	64dup1, fs	somatic	frameshift indel	truncating
Cell cycle	CDKN2A	83_100del18, 28_33del6(inframe)	somatic	in-frame indel	deleterious
Cell cycle	CDKN2A	89_104del16, fs	somatic	frameshift indel	truncating
Cell cycle	CDKN2A	92_117del26, fs	somatic	frameshift indel	truncating
Cell cycle	CDKN2A	95T>C, L32P	somatic	missense	probably deleterious
Cell cycle	CDKN2A	95T>A, L32Q	somatic	missense	probably deleterious
Cell cycle	CDKN2A	95_112del18, 32_37del6(inframe)	somatic	in-frame indel	deleterious
Cell cycle	CDKN2A	96_100del5, fs	somatic	frameshift indel	truncating
Cell cycle	CDKN2A	97_114del18, 33_38del6(inframe)	somatic	in-frame indel	deleterious
Cell cycle	CDKN2A	106dup1, fs	somatic	frameshift indel	truncating
Cell cycle	CDKN2A	130del1, fs	somatic	frameshift indel	truncating
Cell cycle	CDKN2A	130dup1, fs	somatic	frameshift indel	truncating
Cell cycle	CDKN2A	131dup1, fs	somatic	frameshift indel	truncating
Cell cycle	CDKN2A	132del1, fs	somatic	frameshift indel	truncating
Cell cycle	CDKN2A	132C>A, Y44*	somatic	nonsense	truncating
Cell cycle	CDKN2A	132C>G, Y44*	somatic	nonsense	truncating
Cell cycle	CDKN2A	148C>T, Q50*	somatic	nonsense	truncating
Cell cycle	CDKN2A	149A>C, Q50P	somatic	missense	probably deleterious
Cell cycle	CDKN2A	150+1G>A, ss	somatic	splice-site	truncating
Cell cycle	CDKN2A	151-1G>A, ss	somatic	splice-site	truncating
Cell cycle	CDKN2A	151-1_151delinsTT, ss	somatic	splice-site	truncating
Cell cycle	CDKN2A	157dup1, fs	somatic	frameshift indel	truncating
Cell cycle	CDKN2A	164del1, fs	somatic	frameshift indel	truncating
Cell cycle	CDKN2A	164_171del8, fs	somatic	frameshift indel	truncating
Cell cycle	CDKN2A	168_175del8, fs	somatic	frameshift indel	truncating
Cell cycle	CDKN2A	172C>T, R58*	somatic	nonsense	truncating
Cell cycle	CDKN2A	186_209del24, 63_70del8 (inframe)	somatic	in-frame indel	deleterious
Cell cycle	CDKN2A	188T>A, L63Q	somatic	missense	probably deleterious
Cell cycle	CDKN2A	188T>G, L63R	somatic	missense	probably deleterious
Cell cycle	CDKN2A	188_195del8, fs	somatic	frameshift indel	truncating
Cell cycle	CDKN2A	194_195del2, fs	somatic	frameshift indel	truncating
Cell cycle	CDKN2A	218C>A, A73D	somatic	missense	probably deleterious
Cell cycle	CDKN2A	220G>A, D74N	somatic	missense	probably deleterious
Cell cycle	CDKN2A	221del1, fs	somatic	frameshift indel	truncating
Cell cycle	CDKN2A	225_243dup19, fs	somatic	frameshift indel	truncating
Cell cycle	CDKN2A	229dup1, fs	somatic	frameshift indel	truncating
Cell cycle	CDKN2A	233_234del2, fs	somatic	frameshift indel	truncating
Cell cycle	CDKN2A	234del1, fs	somatic	frameshift indel	truncating
Cell cycle	CDKN2A	238C>T, R80*	somatic	nonsense	truncating
Cell cycle	CDKN2A	242C>G, P81R	somatic	missense	probably deleterious
Cell cycle	CDKN2A	242C>T, P81L	somatic	missense	probably deleterious
Cell cycle	CDKN2A	242_243del2, fs	somatic	frameshift indel	truncating
Cell cycle	CDKN2A	243del1, fs	somatic	frameshift indel	truncating
Cell cycle	CDKN2A	246_263del23, fs	somatic	frameshift indel	truncating
Cell cycle	CDKN2A	247C>A, H83N	somatic	missense	probably deleterious
Cell cycle	CDKN2A	247C>T, H83Y	somatic	missense	probably deleterious
Cell cycle	CDKN2A	250G>A, D84N	somatic	missense	probably deleterious
Cell cycle	CDKN2A	250G>T, D84Y	somatic	missense	probably deleterious
Cell cycle	CDKN2A	251A>G, D84G	somatic	missense	probably deleterious
Cell cycle	CDKN2A	262G>T, E88*	somatic	nonsense	truncating
Cell cycle	CDKN2A	269dup1, fs	somatic	frameshift indel	truncating
Cell cycle	CDKN2A	277_315del39, 93_105del13(inframe)	somatic	in-frame indel	deleterious
Cell cycle	CDKN2A	284_288dup5, fs	somatic	frameshift indel	truncating
Cell cycle	CDKN2A	303_306del4, fs	somatic	frameshift indel	truncating
Cell cycle	CDKN2A	307_308del2, fs	somatic	frameshift indel	truncating
Cell cycle	CDKN2A	323A>G, D108G	somatic	missense	probably deleterious
Cell cycle	CDKN2A	341C>T, P114L	somatic	missense	probably deleterious
Cell cycle	CDKN2A	353C>A, A118D	somatic	missense	probably deleterious
Cell cycle	CDKN2A	356dup1, fs	somatic	frameshift indel	truncating
Cell cycle	CDKN2A	368del1, fs	somatic	frameshift indel	truncating
Cell cycle	CDKN2A	387C>G, Y129*	somatic	nonsense	truncating
Cell cycle	CDKN2A	389T>G, L130R	somatic	missense	probably deleterious
Cell cycle	CDKN2B	218A>G, N73S	somatic	missense	probably deleterious
Cell cycle	CDKN1B	285dup1, fs	somatic	frameshift indel	truncating
Cell cycle	RB1	235G>T, E79*	somatic	nonsense	truncating
Cell cycle	RB1	381-2A>G, ss	somatic	splice-site	truncating
Cell cycle	RB1	802G>T, E268*	somatic	nonsense	truncating
Cell cycle	RB1	1318G>A, E440K	somatic	missense	benign
Cell cycle	RB1	1333C>T, R445*	somatic	nonsense	truncating
Cell cycle	RB1	1814+2T>G, ss	somatic	splice-site	truncating
Cell cycle	RB1	1942del1, fs	somatic	frameshift indel	truncating
Cell cycle	RB1	1981C>T, R661W	somatic	missense	probably deleterious
Cell cycle	RB1	2211+1G>T, ss	somatic	splice-site	truncating
Cell cycle	RB1	2299_2309del11, fs	somatic	frameshift indel	truncating
Cell cycle	RB1	2399C>T, P800L	somatic	missense	probably deleterious
TGFB	SMAD4	68T>C, L23S	somatic	missense	probably deleterious
TGFB	SMAD4	112dup1, fs	somatic	frameshift indel	truncating
TGFB	SMAD4	128del1, fs	somatic	frameshift indel	truncating
TGFB	SMAD4	145G>T, E49*	somatic	nonsense	truncating
TGFB	SMAD4	153dup1, fs	somatic	frameshift indel	truncating
TGFB	SMAD4	175_176delins4, fs	somatic	frameshift indel	truncating
TGFB	SMAD4	190_205del16, fs	somatic	frameshift indel	truncating
TGFB	SMAD4	198del1, fs	somatic	frameshift indel	truncating
TGFB	SMAD4	211T>C, C71R	somatic	missense	probably deleterious
TGFB	SMAD4	212G>A, C71Y	somatic	missense	probably deleterious
TGFB	SMAD4	233T>A, L78*	somatic	nonsense	truncating
TGFB	SMAD4	265G>T, G89*	somatic	nonsense	truncating
TGFB	SMAD4	274C>T, H92Y	somatic	missense	probably deleterious
TGFB	SMAD4	290G>A, R97H	somatic	missense	probably deleterious
TGFB	SMAD4	295T>A, W99R	somatic	missense	probably deleterious
TGFB	SMAD4	301T>G, W101G	somatic	missense	probably deleterious
TGFB	SMAD4	320del1, fs	somatic	frameshift indel	truncating
TGFB	SMAD4	320dup1, fs	somatic	frameshift indel	truncating
TGFB	SMAD4	332del1, fs	somatic	frameshift indel	truncating
TGFB	SMAD4	332_333del2, fs	somatic	frameshift indel	truncating
TGFB	SMAD4	344G>T, C115F	somatic	missense	probably deleterious
TGFB	SMAD4	346C>T, Q116*	somatic	nonsense	truncating
TGFB	SMAD4	353C>T, A118V	somatic	missense	probably deleterious
TGFB	SMAD4	366del1, fs	somatic	frameshift indel	truncating
TGFB	SMAD4	374_385del12, 125_128del4 (inframe)	somatic	in-frame indel	deleterious
TGFB	SMAD4	388C>A, P130T	somatic	missense	probably deleterious
TGFB	SMAD4	389_396del8, fs	somatic	frameshift indel	truncating
TGFB	SMAD4	395A>G, H132R	somatic	missense	probably deleterious
TGFB	SMAD4	398A>G, Y133C	somatic	missense	probably deleterious
TGFB	SMAD4	400G>T, E134*	somatic	nonsense	truncating
TGFB	SMAD4	403C>T, R135*	somatic	nonsense	truncating
TGFB	SMAD4	424+1del1, ss	somatic	splice-site	truncating
TGFB	SMAD4	449del1, fs	somatic	frameshift indel	truncating
TGFB	SMAD4	455-1_469del16, ss	somatic	splice-site	truncating
TGFB	SMAD4	485_486del2, fs	somatic	frameshift indel	truncating
TGFB	SMAD4	492dup1, fs	somatic	frameshift indel	truncating
TGFB	SMAD4	613G>T, E205*	somatic	nonsense	truncating
TGFB	SMAD4	692dup1, fs	somatic	frameshift indel	truncating
TGFB	SMAD4	766C>T, Q256*	somatic	nonsense	truncating
TGFB	SMAD4	788-1G>T, ss	somatic	splice-site	truncating
TGFB	SMAD4	903C>A, Y301*	somatic	nonsense	truncating
TGFB	SMAD4	919G>T, E307*	somatic	nonsense	truncating
TGFB	SMAD4	969G>A, W323*	somatic	nonsense	truncating
TGFB	SMAD4	972T>A, C324*	somatic	nonsense	truncating
TGFB	SMAD4	973T>C, S325P	somatic	missense	probably deleterious
TGFB	SMAD4	988G>A, E330K	somatic	missense	probably deleterious
TGFB	SMAD4	1000C>T, Q334*	somatic	nonsense	truncating
TGFB	SMAD4	1006G>A, G336R	somatic	missense	probably deleterious
TGFB	SMAD4	1015T>A, F339I	somatic	missense	probably deleterious
TGFB	SMAD4	1051G>A, D351N	somatic	missense	probably deleterious
TGFB	SMAD4	1052A>T, D351V	somatic	missense	probably deleterious
TGFB	SMAD4	1055G>A, G352E	somatic	missense	probably deleterious
TGFB	SMAD4	1067_1068delinsTC, P356L	somatic	missense	probably deleterious
TGFB	SMAD4	1081C>T, R361C	somatic	missense	probably deleterious
TGFB	SMAD4	1082G>A, R361H	somatic	missense	probably deleterious
TGFB	SMAD4	1082G>T, R361L	somatic	missense	probably deleterious
TGFB	SMAD4	1091T>A, L364*	somatic	nonsense	truncating
TGFB	SMAD4	1091_1092delinsAC, L364Y	somatic	missense	probably deleterious
TGFB	SMAD4	1138A>T, R380W	somatic	missense	probably deleterious
TGFB	SMAD4	1139G>A, R380K	somatic	missense	probably deleterious
TGFB	SMAD4	1156G>A, G386S	somatic	missense	probably deleterious
TGFB	SMAD4	1157G>A, G386D	somatic	missense	probably deleterious
TGFB	SMAD4	1157G>T, G386V	somatic	missense	probably deleterious
TGFB	SMAD4	1245_1248del4, fs	somatic	frameshift indel	truncating
TGFB	SMAD4	1257del1, fs	somatic	frameshift indel	truncating
TGFB	SMAD4	1283dup1, fs	somatic	frameshift indel	truncating
TGFB	SMAD4	1308+1G>A, ss	somatic	splice-site	truncating
TGFB	SMAD4	1324C>T, Q442*	somatic	nonsense	truncating
TGFB	SMAD4	1333C>T, R445*	somatic	nonsense	truncating
TGFB	SMAD4	1348C>T, Q450*	somatic	nonsense	truncating
TGFB	SMAD4	1351_1357del7, fs	somatic	frameshift indel	truncating
TGFB	SMAD4	1351_1378dup28, fs	somatic	frameshift indel	truncating
TGFB	SMAD4	1381del1, fs	somatic	frameshift indel	truncating
TGFB	SMAD4	1477G>A, D493N	somatic	missense	probably deleterious
TGFB	SMAD4	1487G>A, R496H	somatic	missense	probably deleterious
TGFB	SMAD4	1558G>T, E520*	somatic	nonsense	truncating
TGFB	SMAD4	1567T>C, C523R	somatic	missense	probably deleterious
TGFB	SMAD4	1567del1, fs	somatic	frameshift indel	truncating
TGFB	SMAD4	1567dup1, fs	somatic	frameshift indel	truncating
TGFB	SMAD4	1568G>T, C523F	somatic	missense	probably deleterious
TGFB	SMAD4	1570T>A, W524R	somatic	missense	probably deleterious
TGFB	SMAD4	1572G>C, W524C	somatic	missense	probably deleterious
TGFB	SMAD4	1576G>T, E526*	somatic	nonsense	truncating
TGFB	SMAD4	1579_1597del9, 527_529del3(inframe)	somatic	in-frame indel	deleterious
TGFB	SMAD4	1580_1581del2, fs	somatic	frameshift indel	truncating
TGFB	SMAD4	1589_1590del2, fs	somatic	frameshift indel	truncating
TGFB	SMAD4	1591C>T, R531W	somatic	missense	probably deleterious
TGFB	SMAD4	1593_1595del3, 532del1(inframe)	somatic	in-frame indel	deleterious
TGFB	SMAD4	1610A>C, D537A	somatic	missense	probably deleterious
TGFB	SMAD4	1612G>T, E538*	somatic	nonsense	truncating
TGFB	SMAD4	1612del1, fs	somatic	frameshift indel	truncating
TGFB	SMAD2	395G>A, W132*	somatic	nonsense	truncating
TGFB	SMAD2	1117G>T, V373L	somatic	missense	benign
TGFB	SMAD2	1226C>G, T409S	somatic	missense	probably deleterious
TGFB	SMAD2	1283G>A, R428K	somatic	missense	probably deleterious
TGFB	SMAD3	220C>T, R74W	somatic	missense	probably deleterious
TGFB	SMAD3	250C>A, P84T	somatic	missense	probably deleterious
TGFB	SMAD3	724_726delinsACC, Q242T	somatic	missense	benign
TGFB	SMAD3	768_769delinsAC, V257L	somatic	missense	probably deleterious
TGFB	SMAD3	803G>A, R268H	somatic	missense	probably deleterious
TGFB	SMAD3	880G>A, V294M	somatic	missense	probably deleterious
TGFB	SMAD3	929_933del5, fs	somatic	frameshift indel	truncating
TGFB	SMAD3	1247C>T, S416F	somatic	missense	probably deleterious
TGFB	SMAD3	1247_1261del15, 317_319del3(inframe)	somatic	in-frame indel	deleterious
TGFB	SMAD3	1262G>A, C421Y	somatic	missense	probably deleterious
TGFB	SMAD3	1265_1266del2, fs	somatic	frameshift indel	truncating
TGFB	SMAD3	1274C>T, S425F	somatic	missense	probably deleterious
TGFB	SMAD3	1278G>C, rt	somatic	readthrough	deleterious
TGFB	TGFBR1	—	—	—	—
TGFB	TGFBR2	614dup1, fs	somatic	frameshift indel	truncating
TGFB	TGFBR2	659_677del19, fs	somatic	frameshift indel	truncating
TGFB	TGFBR2	682dup1, fs	somatic	frameshift indel	truncating
TGFB	TGFBR2	715_722del8, fs	somatic	frameshift indel	truncating
TGFB	TGFBR2	1298dup1, fs	somatic	frameshift indel	truncating
TGFB	TGFBR2	1306dup1, fs	somatic	frameshift indel	truncating
TGFB	TGFBR2	1382_1392del11, fs	somatic	frameshift indel	truncating
TGFB	TGFBR2	1558dup1, fs	somatic	frameshift indel	truncating
Trithorax_COMPASS	KDM6A/UTX	162-2A>T, ss	somatic	splice-site	truncating
Trithorax_COMPASS	KDM6A/UTX	319G>T, E107*	somatic	nonsense	truncating
Trithorax_COMPASS	KDM6A/UTX	445_446delinsTT, A149L	somatic	missense	probably deleterious
Trithorax_COMPASS	KDM6A/UTX	524_525dup2, fs	somatic	frameshift indel	truncating
Trithorax_COMPASS	KDM6A/UTX	1083_1084del2, fs	somatic	frameshift indel	truncating
Trithorax_COMPASS	KDM6A/UTX	1549C>T, Q517*	somatic	nonsense	truncating
Trithorax_COMPASS	KDM6A/UTX	1909_1912del4, fs	somatic	frameshift indel	truncating
Trithorax_COMPASS	KDM6A/UTX	1949_1950insAA, fs	somatic	frameshift indel	truncating
Trithorax_COMPASS	KDM6A/UTX	2074_2075del2, fs	somatic	frameshift indel	truncating
Trithorax_COMPASS	KDM6A/UTX	2784C>G, Y928*	somatic	nonsense	truncating
Trithorax_COMPASS	KDM6A/UTX	3282_3284+4del7, ss	somatic	splice-site	truncating
Trithorax_COMPASS	KDM6A/UTX	3284+2dup1, ss	somatic	splice-site	truncating
Trithorax_COMPASS	KDM6A/UTX	3637C>T, R1213*	somatic	nonsense	truncating
Trithorax_COMPASS	KDM6A/UTX	3700T>C, C1234R	somatic	missense	probably deleterious
Trithorax_COMPASS	KDM6A/UTX	3791_3792dup2, fs	somatic	frameshift indel	truncating
Trithorax_COMPASS	KDM6A/UTX	3878+1G>A, ss	somatic	splice-site	truncating
Trithorax_COMPASS	KDM6A/UTX	3879-1G>C, ss	somatic	splice-site	truncating
Trithorax_COMPASS	KDM6A/UTX	3997_3998insAA, fs	somatic	frameshift indel	truncating
Trithorax_COMPASS	KDM6A/UTX	4072T>C, C1358R	somatic	missense	probably deleterious
Trithorax_COMPASS	KDM6A/UTX	4108_4126dup19, fs	somatic	frameshift indel	truncating
Trithorax_COMPASS	KMT2A/MLL4	22C>T, R8C	somatic	missense	probably deleterious
Trithorax_COMPASS	KMT2A/MLL4	218G>A, G73E	somatic	missense	benign
Trithorax_COMPASS	KMT2A/MLL4	869T>A, L290H	somatic	missense	probably deleterious
Trithorax_COMPASS	KMT2A/MLL4	2342G>T, S781I	somatic	missense	probably deleterious
Trithorax_COMPASS	KMT2A/MLL4	5383C>A, P1795T	somatic	missense	probably deleterious
Trithorax_COMPASS	KMT2A/MLL4	9440C>G, P3147R	somatic	missense	probably deleterious
Trithorax_COMPASS	KMT2C/MLL3	83G>A, S28N	somatic	missense	probably deleterious
Trithorax_COMPASS	KMT2C/MLL3	754C>T, H252Y	somatic	missense	probably deleterious
Trithorax_COMPASS	KMT2C/MLL3	1017_1018delinsCA, K399_E340delinsNK	somatic	deletion-insertion mutation	deleterious
Trithorax_COMPASS	KMT2C/MLL3	1049C>T, P350L	somatic	missense	probably deleterious
Trithorax_COMPASS	KMT2C/MLL3	1049_1050delinsTA, P350L	somatic	missense	probably deleterious
Trithorax_COMPASS	KMT2C/MLL3	1067A>G, Q356R	somatic	missense	probably deleterious
Trithorax_COMPASS	KMT2C/MLL3	2410C>G, L804V	somatic	missense	benign
Trithorax_COMPASS	KMT2C/MLL3	2477G>T, G826V	somatic	missense	probably deleterious
Trithorax_COMPASS	KMT2C/MLL3	2633C>T, A878V	somatic	missense	probably deleterious
Trithorax_COMPASS	KMT2C/MLL3	2702T>C, L901P	somatic	missense	probably deleterious
Trithorax_COMPASS	KMT2C/MLL3	2722G>T, G908C	somatic	missense	probably deleterious
Trithorax_COMPASS	KMT2C/MLL3	3148A>G, K1050E	somatic	frameshift indel	truncating
Trithorax_COMPASS	KMT2C/MLL3	3899G>C, R1300T	somatic	missense	probably deleterious
Trithorax_COMPASS	KMT2C/MLL3	4045C>T, R1349*	somatic	nonsense	truncating
Trithorax_COMPASS	KMT2C/MLL3	5074C>G, P1692A	somatic	missense	probably deleterious
Trithorax_COMPASS	KMT2C/MLL3	5545A>T, K1849*	somatic	nonsense	truncating
Trithorax_COMPASS	KMT2C/MLL3	7825C>T, R2609*	somatic	nonsense	truncating
Trithorax_COMPASS	KMT2C/MLL3	8488A>G, N2830D	somatic	missense	benign
Trithorax_COMPASS	KMT2C/MLL3	8685_8686delinsAT, A2896S	somatic	missense	benign
Trithorax_COMPASS	KMT2C/MLL3	9763C>T, Q3255*	somatic	nonsense	truncating
Trithorax_COMPASS	KMT2C/MLL3	10114A>G, N3372D	somatic	missense	benign
Trithorax_COMPASS	KMT2C/MLL3	12244_12245del2, fs	somatic	frameshift indel	truncating
Trithorax_COMPASS	KMT2C/MLL3	13290G>C, L4430F	somatic	missense	probably deleterious
Trithorax_COMPASS	KMT2C/MLL3	13305G>A, W4435*	somatic	nonsense	truncating
Trithorax_COMPASS	KMT2C/MLL3	13454dup1, fs	somatic	frameshift indel	truncating
Trithorax_COMPASS	KMT2D/MLL2	245_285del41, fs	somatic	frameshift indel	truncating
Trithorax_COMPASS	KMT2D/MLL2	962_963delinsTT, R321L	somatic	missense	probably deleterious
Trithorax_COMPASS	KMT2D/MLL2	1628C>T, S543L	somatic	missense	benign
Trithorax_COMPASS	KMT2D/MLL2	2088_2114del27, 698_706del9(inframe)	somatic	in-frame indel	deleterious
Trithorax_COMPASS	KMT2D/MLL2	2091_2092delinsTG, T698A	somatic	missense	benign
Trithorax_COMPASS	KMT2D/MLL2	2305_2331del27, 769_777del9 (inframe)	somatic	in-frame indel	deleterious
Trithorax_COMPASS	KMT2D/MLL2	3318del1, fs	somatic	frameshift indel	truncating
Trithorax_COMPASS	KMT2D/MLL2	6572C>T, T2191M	somatic	missense	benign
Trithorax_COMPASS	KMT2D/MLL2	6643T>A, S2215T	somatic	missense	benign
Trithorax_COMPASS	KMT2D/MLL2	7933C>T, R2645*	somatic	nonsense	truncating
Trithorax_COMPASS	KMT2D/MLL2	8053C>T, R2685*	somatic	nonsense	truncating
Trithorax_COMPASS	KMT2D/MLL2	8470A>G, T2824A	somatic	missense	benign
Trithorax_COMPASS	KMT2D/MLL2	9638T>C, F3213S	somatic	missense	probably deleterious
Trithorax_COMPASS	KMT2D/MLL2	11047C>A, Q3683K	somatic	missense	probably deleterious
Trithorax_COMPASS	KMT2D/MLL2	11884C>T, Q3962*	somatic	nonsense	truncating
Trithorax_COMPASS	KMT2D/MLL2	12703C>T, Q4235*	somatic	nonsense	truncating
Trithorax_COMPASS	KMT2D/MLL2	13885A>C, T4629P	somatic	missense	probably deleterious
Trithorax_COMPASS	KMT2D/MLL2	14711G>T, R4904L	somatic	missense	probably deleterious
Trithorax_COMPASS	KMT2D/MLL2	15197C>T, S5066F	somatic	missense	probably deleterious
Trithorax_COMPASS	KMT2D/MLL2	15565G>A, G5189R	somatic	missense	probably deleterious
Trithorax_COMPASS	KMT2D/MLL2	15797G>A, R5266H	somatic	missense	probably deleterious
Trithorax_SWI/SNF	ARID1B	121_123dup3, 41dup1(inframe)	somatic	in-frame indel	deleterious
Trithorax_SWI/SNF	ARID1B	197A>G, N66S	somatic	missense	probably deleterious
Trithorax_SWI/SNF	ARID1B	936_944del9, 317_319del3(inframe)	somatic	in-frame indel	deleterious
Trithorax_SWI/SNF	ARID1B	942_944dup3, 319dup1(inframe)	somatic	in-frame indel	deleterious
Trithorax_SWI/SNF	ARID1B	1561A>G, M521V	somatic	missense	benign
Trithorax_SWI/SNF	ARID1B	2880-1G>A, ss	somatic	splice-site	truncating
Trithorax_SWI/SNF	ARID1B	5030del1, fs	somatic	frameshift indel	truncating
Trithorax_SWI/SNF	ARID1B	5849C>G, A1950G	somatic	missense	probably deleterious
Trithorax_SWI/SNF	ARID1B	6236A>C, Q2079P	somatic	missense	probably deleterious
Trithorax_SWI/SNF	ARID2	854G>A, R285Q	somatic	missense	probably deleterious
Trithorax_SWI/SNF	ARID2	1712T>C, L571P	somatic	missense	probably deleterious
Trithorax_SWI/SNF	ARID2	4099G>T, G1367*	somatic	nonsense	truncating
Trithorax_SWI/SNF	ARID2	4210C>T, Q1404*	somatic	nonsense	truncating
Trithorax_SWI/SNF	ARID2	4444C>G, Q1482E	somatic	missense	benign
Trithorax_SWI/SNF	CEBPA	68del1, fs	somatic	frameshift indel	truncating
Trithorax_SWI/SNF	CEBPA	558_566del9, 187_189del3(inframe)	somatic	in-frame indel	deleterious
Trithorax_SWI/SNF	CEBPA	580C>T, P194S	somatic	missense	benign
Trithorax_SWI/SNF	CEBPA	585_590dup6, 197_198dup2(inframe)	somatic	in-frame indel	deleterious
Trithorax_SWI/SNF	PBRM1	773dup1, fs	somatic	frameshift indel	truncating
Trithorax_SWI/SNF	PBRM1	805G>A, V269I	somatic	missense	benign
Trithorax_SWI/SNF	PBRM1	835dup1, fs	somatic	frameshift indel	truncating
Trithorax_SWI/SNF	PBRM1	2192T>A, M731K	somatic	missense	probably deleterious
Trithorax_SWI/SNF	PBRM1	2627G>A, R876H	somatic	missense	probably deleterious
Trithorax_SWI/SNF	PBRM1	3565G>T, E1189*	somatic	nonsense	truncating
Trithorax_SWI/SNF	SMARCA4	940G>C, A314P	somatic	missense	benign
Trithorax_SWI/SNF	SMARCA4	1317C>G, Y439*	somatic	nonsense	truncating
Trithorax_SWI/SNF	SMARCA4	1493A>C, Q498P	somatic	missense	benign
Trithorax_SWI/SNF	SMARCA4	1708C>T, Q570*	somatic	nonsense	truncating
Trithorax_SWI/SNF	SMARCA4	1715A>C, K572T	somatic	missense	probably deleterious
Trithorax_SWI/SNF	SMARCA4	2341A>G, M781V	somatic	missense	probably deleterious
Trithorax_SWI/SNF	SMARCA4	2354A>G, K785R	somatic	missense	probably deleterious
Trithorax_SWI/SNF	SMARCA4	2644G>A, E882K	somatic	missense	probably deleterious
Trithorax_SWI/SNF	SMARCA4	2764T>C, W922R	somatic	missense	probably deleterious
Trithorax_SWI/SNF	SMARCA4	3403C>T, R1135W	somatic	missense	probably deleterious
Trithorax_SWI/SNF	SMARCA4	3484G>T, G1162C	somatic	missense	probably deleterious
Trithorax_SWI/SNF	SMARCA4	3529G>A, D1177N	somatic	missense	probably deleterious
Trithorax_SWI/SNF	SMARCA4	3713C>T, S1238F	somatic	missense	probably deleterious
Trithorax_SWI/SNF	SMARCA4	3830C>T, P1277L	somatic	missense	probably deleterious
Trithorax_SWI/SNF	SMARCB1	1129C>T, R377C	somatic	missense	probably deleterious
Trithorax_SWI/SNF & HRD	ARID1A	173G>A, S58N	somatic	missense	probably deleterious
Trithorax_SWI/SNF & HRD	ARID1A	372_374dup3, 127dup1(inframe)	somatic	in-frame indel	deleterious
Trithorax_SWI/SNF & HRD	ARID1A	437del1, fs	somatic	frameshift indel	truncating
Trithorax_SWI/SNF & HRD	ARID1A	595C>T, Q199*	somatic	nonsense	truncating
Trithorax_SWI/SNF & HRD	ARID1A	791C>A, S264*	somatic	nonsense	truncating
Trithorax_SWI/SNF & HRD	ARID1A	836_846del11, fs	somatic	frameshift indel	truncating
Trithorax_SWI/SNF & HRD	ARID1A	853G>T, G285*	somatic	nonsense	truncating
Trithorax_SWI/SNF & HRD	ARID1A	925C>T, Q309*	somatic	nonsense	truncating
Trithorax_SWI/SNF & HRD	ARID1A	1015del1, fs	somatic	frameshift indel	truncating
Trithorax_SWI/SNF & HRD	ARID1A	1340dup1, fs	somatic	frameshift indel	truncating
Trithorax_SWI/SNF & HRD	ARID1A	1793_1799delins8, fs	somatic	frameshift indel	truncating
Trithorax_SWI/SNF & HRD	ARID1A	1861del1, fs	somatic	frameshift indel	truncating
Trithorax_SWI/SNF & HRD	ARID1A	1940del1, fs	somatic	frameshift indel	truncating
Trithorax_SWI/SNF & HRD	ARID1A	1941_1972del32, fs	somatic	frameshift indel	truncating
Trithorax_SWI/SNF & HRD	ARID1A	2402dup1, fs	somatic	frameshift indel	truncating
Trithorax_SWI/SNF & HRD	ARID1A	2420-2A>T, ss	somatic	splice-site	truncating
Trithorax_SWI/SNF & HRD	ARID1A	2598_2607del10, fs	somatic	frameshift indel	truncating
Trithorax_SWI/SNF & HRD	ARID1A	2647_2648dup2, fs	somatic	frameshift indel	truncating
Trithorax_SWI/SNF & HRD	ARID1A	3076del1, fs	somatic	frameshift indel	truncating
Trithorax_SWI/SNF & HRD	ARID1A	3119dup1, fs	somatic	frameshift indel	truncating
Trithorax_SWI/SNF & HRD	ARID1A	3146_3149dup4, fs	somatic	frameshift indel	truncating
Trithorax_SWI/SNF & HRD	ARID1A	3163dup1, fs	somatic	frameshift indel	truncating
Trithorax_SWI/SNF & HRD	ARID1A	3216dup1, fs	somatic	frameshift indel	truncating
Trithorax_SWI/SNF & HRD	ARID1A	3220_3222del3, 1074del1(inframe)	somatic	in-frame indel	deleterious
Trithorax_SWI/SNF & HRD	ARID1A	3344dup1, fs	somatic	frameshift indel	truncating
Trithorax_SWI/SNF & HRD	ARID1A	3459del1, fs	somatic	frameshift indel	truncating
Trithorax_SWI/SNF & HRD	ARID1A	3996_4001dup6, 1333_1334dup2(inframe)	somatic	in-frame indel	deleterious
Trithorax_SWI/SNF & HRD	ARID1A	4069C>T, Q1357*	somatic	nonsense	truncating
Trithorax_SWI/SNF & HRD	ARID1A	4360C>T, Q1454*	somatic	nonsense	truncating
Trithorax_SWI/SNF & HRD	ARID1A	4468G>T, E1490*	somatic	nonsense	truncating
Trithorax_SWI/SNF & HRD	ARID1A	4541_4556del16, fs	somatic	frameshift indel	truncating
Trithorax_SWI/SNF & HRD	ARID1A	4574_4581del8, fs	somatic	frameshift indel	truncating
Trithorax_SWI/SNF & HRD	ARID1A	4984_4985insC, fs	somatic	frameshift indel	truncating
Trithorax_SWI/SNF & HRD	ARID1A	5526dup1, fs	somatic	frameshift indel	truncating
Trithorax_SWI/SNF & HRD	ARID1A	5548dup1, fs	somatic	frameshift indel	truncating
Trithorax_SWI/SNF & HRD	ARID1A	5739dup1, fs	somatic	frameshift indel	truncating
Trithorax_SWI/SNF & HRD	ARID1A	5789del1, fs	somatic	frameshift indel	truncating
Trithorax_SWI/SNF & HRD	ARID1A	5789_5808del20, fs	somatic	frameshift indel	truncating
Trithorax_SWI/SNF & HRD	ARID1A	5852del1, fs	somatic	frameshift indel	truncating
Trithorax_SWI/SNF & HRD	ARID1A	6100G>T, E2034*	somatic	nonsense	truncating
Trithorax_SWI/SNF & HRD	ARID1A	6350T>A, L2117Q	somatic	missense	probably deleterious
Trithorax_SWI/SNF & HRD	ARID1A	6472C>T, R2158*	somatic	nonsense	truncating
Trithorax_SWI/SNF & HRD	ARID1A	6509dup1, fs	somatic	frameshift indel	truncating
Trithorax_SWI/SNF & HRD	ARID1A	6768dup1, fs	somatic	frameshift indel	truncating
HRD	ATM	278del1, fs	somatic	frameshift indel	truncating
HRD	ATM	331+5G>A, ss	germline heterozygous	splice-site	truncating
HRD	ATM	748C>T, R250*	somatic	nonsense	truncating
HRD	ATM	1320_1321del2, fs	germline heterozygous	frameshift indel	truncating
HRD	ATM	1402_1403del2, fs	somatic	frameshift indel	truncating
HRD	ATM	1402_1403del2, fs	germline heterozygous	frameshift indel	truncating
HRD	ATM	1604C>A, S535*	somatic	nonsense	truncating
HRD	ATM	1607_1607+1delinsTT, ss	germline heterozygous	splice-site	truncating
HRD	ATM	1607_1608del2, fs	germline heterozygous	frameshift indel	truncating
HRD	ATM	1898+1del1, ss	germline heterozygous	splice-site	truncating
HRD	ATM	1948G>T, E650*	somatic	nonsense	truncating
HRD	ATM	2156C>G, S719*	germline heterozygous	nonsense	truncating
HRD	ATM	2639-1G>A, ss	somatic	splice-site	truncating
HRD	ATM	3356_3357del2, fs	germline heterozygous	frameshift indel	truncating
HRD	ATM	4219del1, fs	germline heterozygous	frameshift indel	truncating
HRD	ATM	4497_4500del4, fs	somatic	frameshift indel	truncating
HRD	ATM	5006-6_5013del14, ss	somatic	splice-site	truncating
HRD	ATM	5015G>T, G1672V	somatic	missense	probably deleterious
HRD	ATM	5179del1, fs	germline heterozygous	frameshift indel	truncating
HRD	ATM	6045dup1, fs	germline heterozygous	frameshift indel	truncating
HRD	ATM	6100C>T, R2034*	somatic	nonsense	truncating
HRD	ATM	7343A>C, D2448A	somatic	missense	probably deleterious
HRD	ATM	8043dup1, fs	germline heterozygous	frameshift indel	truncating
HRD	ATM	8545C>T, R2849*	somatic	nonsense	truncating
HRD	ATM	8545C>T, R2849*	germline heterozygous	nonsense	truncating
HRD	ATM	8973C>A, C2991*	germline heterozygous	nonsense	truncating
HRD	ATM	8977C>T, R2993*	germline heterozygous	nonsense	truncating
HRD	ATM	9022C>T, R3008C	somatic	missense	probably deleterious
HRD	ATM	9139C>T, R3047*	somatic	nonsense	truncating
HRD	BAP1	4dup1, fs	somatic	frameshift indel	truncating
HRD	BAP1	295G>A, V99M	somatic	missense	probably deleterious
HRD	BAP1	316G>A, V106M	somatic	missense	probably deleterious
HRD	BAP1	2055_2256+5del7, ss	somatic	splice-site	truncating
HRD	BAP1	2080C>T, Q694*	somatic	nonsense	truncating
HRD	BARD1	71_72ins23, fs	somatic	frameshift indel	truncating
HRD	BARD1	233G>A, C78Y	somatic	missense	probably deleterious
HRD	BARD1	1348_1349delins3, fs	germline heterozygous	frameshift indel	truncating
HRD	BARD1	1518_1519delinsCA, V507M	somatic	missense	benign
HRD	BLM	892A>G, T298A	somatic	missense	benign
HRD	BLM	893C>T, T298M	somatic	missense	benign
HRD	BRCA1	130T>A, C44S	somatic	missense	probably deleterious
HRD	BRCA1	1337G>C, R446T	somatic	missense	probably deleterious
HRD	BRCA1	1670dup1, fs	somatic	frameshift indel	truncating
HRD	BRCA1	2302del1, fs	germline heterozygous	frameshift indel	truncating
HRD	BRCA1	2603C>A, S868*	somatic	nonsense	truncating
HRD	BRCA1	3484_3487dup4, fs	somatic	frameshift indel	truncating
HRD	BRCA1	3887T>G, F1296C	somatic	missense	benign
HRD	BRCA1	5470_5477del8, fs	germline heterozygous	frameshift indel	truncating
HRD	BRCA2	100G>T, E34*	somatic	nonsense	truncating
HRD	BRCA2	289G>T, E97*	somatic	nonsense	truncating
HRD	BRCA2	1700C>T, T567I	somatic	missense	benign
HRD	BRCA2	1907C>A, S636*	somatic	nonsense	truncating
HRD	BRCA2	4111del1, fs	germline heterozygous	frameshift indel	truncating
HRD	BRCA2	4409_4413del5, fs	germline heterozygous	frameshift indel	truncating
HRD	BRCA2	5524_5542del19, fs	somatic	frameshift indel	truncating
HRD	BRCA2	5722_5723del2, fs	germline heterozygous	frameshift indel	truncating
HRD	BRCA2	5785A>G, I1929V	somatic	missense	benign
HRD	BRCA2	6118del1, fs	germline heterozygous	frameshift indel	truncating
HRD	BRCA2	6324_6333del10, fs	somatic	frameshift indel	truncating
HRD	BRCA2	6374C>A, T2125N	somatic	missense	benign
HRD	BRCA2	6405_6409del5, fs	germline heterozygous	frameshift indel	truncating
HRD	BRCA2	6407T>G, L2136*	germline heterozygous	nonsense	truncating
HRD	BRCA2	7007G>A, R2336H	germline heterozygous	missense	probably deleterious
HRD	BRCA2	7409dup1, fs	germline heterozygous	frameshift indel	truncating
HRD	BRCA2	8175G>A, W2725*	somatic	nonsense	truncating
HRD	BRCA2	9011A>G, K3004R	somatic	missense	benign
HRD	BRCA2	9253dup1, fs	somatic	frameshift indel	truncating
HRD	BRIP1	—	—	—	—
HRD	CHEK2	538C>T, R180C	somatic	missense	probably deleterious
HRD	FANCA	1756G>A, A586T	somatic	missense	probably deleterious
HRD	FANCA	2453T>A, F818Y	somatic	missense	probably deleterious
HRD	FANCA	3906G>A, W1302*	somatic	nonsense	truncating
HRD	FANCC	973G>A, A325T	somatic	missense	probably deleterious
HRD	NBN	1249G>C, V417L	somatic	missense	benign
HRD	NBN	1574A>G, D525G	somatic	missense	benign
HRD	NBN	1690G>A, E564K	somatic	missense	probably deleterious
HRD	NBN	1809C>A, F603L	somatic	missense	benign
HRD	PALB2	7G>T, E3*	germline heterozygous	nonsense	truncating
HRD	PALB2	751C>T, Q251*	germline heterozygous	nonsense	truncating
HRD	PALB2	1027C>T, Q343*	germline heterozygous	nonsense	truncating
HRD	PALB2	1142_1143del2, fs	germline heterozygous	frameshift indel	truncating
HRD	PALB2	3026del1, fs	germline heterozygous	frameshift indel	truncating
HRD	PALB2	3114-1G>A, ss	germline heterozygous	splice-site	truncating
HRD	PALB2	3383del1, fs	somatic	frameshift indel	truncating
HRD	RAD50	886-1G>A, ss	somatic	splice-site	truncating
HRD	RAD50	2165A>T, K722M	somatic	missense	probably deleterious
HRD	RAD50	2250_2270del21, 750_757delinsF(inframe)	somatic	in-frame indel	deleterious
HRD	RAD50	2972A>G, E991G	somatic	missense	benign
HRD	RAD51C	—	—	—	—
HRD	RAD51D	196G>A, V66M	somatic	missense	probably deleterious
MMRD	MLH1	1151T>A, V384D	somatic	missense	probably deleterious
MMRD	MLH1	1921C>T, L641F	somatic	missense	probably deleterious
MMRD	MSH2	23C>T, T8M	somatic	missense	probably deleterious
MMRD	MSH2	1528C>A, Q510K	somatic	missense	benign
MMRD	MSH6	247G>A, A83T	somatic	missense	benign
MMRD	MSH6	2195G>A, R732Q	somatic	missense	probably deleterious
MMRD	MSH6	3261dup1, fs	somatic	frameshift indel	truncating
MMRD	MSH6	3488A>T, E1163V	somatic	missense	benign
MMRD	MSH6	4068_4071dup4, fs	somatic	frameshift indel	truncating
MMRD	PMS2	325dup1, fs	somatic	frameshift indel	truncating
MMRD	PMS2	1675G>A, G559R	somatic	missense	benign
MMRD	PMS2	1864_1865del2, fs	somatic	frameshift indel	truncating
MMRD	PMS2	2587T>G, rt	somatic	readthrough	deleterious
RNA processing	RBM10	729del1, fs	somatic	frameshift indel	truncating
RNA processing	RBM10	751C>T, R251*	somatic	nonsense	truncating
RNA processing	RBM10	958C>T, Q320*	somatic	nonsense	truncating
RNA processing	RBM10	1506C>G, Y502*	somatic	nonsense	truncating
RNA processing	RBM10	1668_1669del2, fs	somatic	frameshift indel	truncating
RNA processing	RBM10	1693C>T, Q565*	somatic	nonsense	truncating
RNA processing	RBM10	2268dup1, fs	somatic	frameshift indel	truncating
RNA processing	RBM10	2371C>T, R791*	somatic	nonsense	truncating
RNA processing	RBM10	2521A>T, I841L	somatic	missense	benign
RNA processing	RBM10	2546A>G, H849R	somatic	missense	probably deleterious
RNA processing	SF3B1	1974G>T, W658C	somatic	missense	probably deleterious
RNA processing	SF3B1	1997A>T, K666M	somatic	missense	probably deleterious
RNA processing	SF3B1	2098A>G, K700E	somatic	missense	probably deleterious
RNA processing	SF3B1	2216G>C, R739T	somatic	missense	probably deleterious
RNA processing	SF3B1	2324G>A, R775Q	somatic	missense	probably deleterious
RNA processing	U2AF1	71T>C, I24T	somatic	missense	probably deleterious
RNA processing	U2AF1	101C>T, S34F	somatic	missense	probably deleterious
RNA processing	U2AF1	648_653dup6, 222_223dup2(inframe)	somatic	in-frame indel	deleterious
PI3K-Akt	PTEN	740T>A, L247*	somatic	nonsense	truncating
PI3K-Akt	TSC1	—	—	—	—
PI3K-Akt	TSC2	331G>T, G111W	somatic	missense	probably deleterious
PI3K-Akt	TSC2	586G>A, A196T	somatic	missense	probably deleterious
PI3K-Akt	TSC2	721G>A, V241I	somatic	missense	benign
PI3K-Akt	TSC2	856A>G, M286V	somatic	missense	probably deleterious
PI3K-Akt	TSC2	2032G>A, A678T	somatic	missense	benign
PI3K-Akt	TSC2	3275C>T, P1092L	somatic	missense	benign
PI3K-Akt	TSC2	3421G>A, A1141T	somatic	missense	probably deleterious
PI3K-Akt	TSC2	3624G>T, W1208C	somatic	missense	probably deleterious
PI3K-Akt	TSC2	3899T>C, M1300T	somatic	missense	benign
PI3K-Akt	TSC2	5068+27_5069-47del34, ss	somatic	splice-site	truncating
PI3K-Akt	TSC2	5207A, Y1736S	somatic	missense	probably deleterious
WNT	APC	850A>T, M284L	somatic	missense	benign
WNT	APC	1264G>C, E422Q	somatic	missense	benign
WNT	APC	3595del2, fs	somatic	frameshift indel	truncating
WNT	APC	6463G>C, E2155Q	somatic	missense	probably deleterious
WNT	APC	6643C>G, Q2215E	somatic	missense	probably deleterious
WNT	APC	6790G>C, G2264R	somatic	missense	probably deleterious
WNT	APC	7001A>T, N2334I	somatic	missense	probably deleterious
WNT	AXIN1	1727G>A, R576Q	somatic	missense	probably deleterious
WNT	CTNNB1	110C>A, S37Y	somatic	missense	probably deleterious
WNT	CTNNB1	133T>C, S45P	somatic	missense	probably deleterious
WNT	CTNNB1	1712A>C, E571A	somatic	missense	probably deleterious
WNT	FAT1	3614G>A, R1205Q	somatic	missense	probably deleterious
WNT	FAT1	4360C>T, P1454S	somatic	missense	probably deleterious
WNT	FAT1	6533C>T, A2178V	somatic	missense	probably deleterious
WNT	FAT1	10231C>T, Q3411*	somatic	nonsense	truncating
WNT	FAT1	12674C>T, T4225M	somatic	missense	probably deleterious
WNT	SOX9	13G>C, D5H	somatic	missense	probably deleterious
WNT	SOX9	352G>A, A118T	somatic	missense	probably deleterious
WNT	RNF43	1A>T, fs	somatic	initiation codon mutation	truncating
WNT	RNF43	33_49dup17, fs	somatic	frameshift indel	truncating
WNT	RNF43	55_58dup4, fs	somatic	frameshift indel	truncating
WNT	RNF43	106G>T, V36L	somatic	missense	probably deleterious
WNT	RNF43	122C>G, S41*	somatic	nonsense	truncating
WNT	RNF43	136_142del7, fs	somatic	frameshift indel	truncating
WNT	RNF43	139_140delinsGG, I47G	somatic	missense	probably deleterious
WNT	RNF43	141dup1, fs	somatic	frameshift indel	truncating
WNT	RNF43	155C>T, P52L	somatic	missense	probably deleterious
WNT	RNF43	158del1, fs	somatic	frameshift indel	truncating
WNT	RNF43	204_206del3, 69del1 (inframe)	somatic	in-frame indel	deleterious
WNT	RNF43	216dup1, fs	somatic	frameshift indel	truncating
WNT	RNF43	225_228del4, fs	somatic	frameshift indel	truncating
WNT	RNF43	254C>T, S85F	somatic	missense	probably deleterious
WNT	RNF43	362C>A, S121*	somatic	nonsense	truncating
WNT	RNF43	394C>T, R132*	somatic	nonsense	truncating
WNT	RNF43	398G>A, G133E	somatic	missense	probably deleterious
WNT	RNF43	419A>T, D140V	somatic	missense	probably deleterious
WNT	RNF43	437del1, fs	somatic	frameshift indel	truncating
WNT	RNF43	470T>C, L157P	somatic	missense	probably deleterious
WNT	RNF43	479C>T, P160L	somatic	missense	probably deleterious
WNT	RNF43	482T>C, V161A	somatic	missense	probably deleterious
WNT	RNF43	492_493dup2, fs	somatic	frameshift indel	truncating
WNT	RNF43	494G>A, W165*	somatic	nonsense	truncating
WNT	RNF43	520G>T, E174*	somatic	nonsense	truncating
WNT	RNF43	531C>G, Y177*	somatic	nonsense	truncating
WNT	RNF43	560_577del18, 187_192del6(inframe)	somatic	in-frame indel	deleterious
WNT	RNF43	662G>A, R221Q	somatic	missense	probably deleterious
WNT	RNF43	687+1G>T, ss	somatic	splice-site	truncating
WNT	RNF43	896_897del2, fs	somatic	frameshift indel	truncating
WNT	RNF43	919C>T, R307W	somatic	missense	probably deleterious
WNT	RNF43	928C>A, P310T	somatic	missense	probably deleterious
WNT	RNF43	1093G>A, A365T	somatic	missense	benign
WNT	RNF43	1111C>T, R371*	somatic	nonsense	truncating
WNT	RNF43	1126del1, fs	somatic	frameshift indel	truncating
WNT	RNF43	1236_1242dup7, fs	somatic	frameshift indel	truncating
WNT	RNF43	1342G>T, E448*	somatic	nonsense	truncating
WNT	RNF43	1621del1, fs	somatic	frameshift indel	truncating
WNT	RNF43	1976dup1, fs	somatic	frameshift indel	truncating
WNT	RNF43	2186_2201del16, fs	somatic	frameshift indel	truncating
WNT	RNF43	2229_2241del13, fs	somatic	frameshift indel	truncating
NOTCH	NOTCH1	55G>A, A19T	somatic	missense	probably deleterious
NOTCH	NOTCH1	2033A>G, N678S	somatic	missense	probably deleterious
NOTCH	NOTCH1	7645C>T, R2549C	somatic	missense	probably deleterious
NOTCH	NOTCH2	7_8delinsTT, A3F	somatic	missense	probably deleterious
NOTCH	NOTCH3	1225G>A, V409M	somatic	missense	probably deleterious
NOTCH	NOTCH3	2008G>T, G670C	somatic	frameshift indel	truncating
NOTCH	NOTCH3	2084del1, fs	somatic	frameshift indel	truncating
NOTCH	NOTCH3	2383G>C, V795L	somatic	missense	benign
NOTCH	NOTCH3	4039G>C, G1347R	somatic	missense	probably deleterious
NOTCH	NOTCH3	4171G>C, A1391P	somatic	missense	probably deleterious
NOTCH	NOTCH3	4552C>A, L1518M	somatic	missense	probably deleterious
NOTCH	NOTCH3	6277G>A, A2093T	somatic	missense	benign
NOTCH	NOTCH3	6434G>A, R2145Q	somatic	missense	benign
NOTCH	NOTCH3	6449G>A, R2150H	somatic	missense	probably deleterious
NOTCH	NOTCH4	4620_4632del13, fs	somatic	frameshift indel	truncating
Hedgehog	PTCH1	61A>C, I21L	somatic	missense	probably deleterious
Hedgehog	PTCH1	109G>C, G37R	somatic	missense	probably deleterious
Hedgehog	PTCH1	3182C>A, A1061E	somatic	missense	benign
Hedgehog	PTCH1	3575G>A, R1192H	somatic	missense	benign
Hedgehog	PTCH1	3907C>T, R1303C	somatic	missense	probably deleterious
Hedgehog	PTCH1	4256G>A, R1419Q	somatic	missense	probably deleterious
Hedgehog	SUFU	31G>C, G11R	somatic	missense	probably deleterious
Hedgehog	SUFU	37A>C, T13P	somatic	missense	benign
DNA modification	MUTYH	55C>T, R19*	germline heterozygous	nonsense	truncating
DNA modification	MUTYH	74G>A, G25D	somatic	missense	probably deleterious
DNA modification	MUTYH	493G>A, E165K	somatic	missense	probably deleterious
DNA modification	MUTYH	799C>T, Q267*	germline heterozygous	nonsense	truncating
DNA modification	MUTYH	857T>A, V286E	germline heterozygous	missense	probably deleterious
DNA modification	MUTYH	934-2A>G, ss	germline heterozygous	splice-site	truncating
DNA modification	MUTYH	1118T>C, V373A	somatic	missense	benign
DNA modification	MUTYH	1359T>G, Y453*	germline heterozygous	nonsense	truncating
DNA modification	DNMT3A	202G>T, D68Y	somatic	missense	probably deleterious
DNA modification	DNMT3A	1429+1G>A, ss	somatic	splice-site	truncating
DNA modification	DNMT3A	2309C>T, S770L	somatic	missense	probably deleterious
DNA modification	DNMT3A	2310dup1, fs	somatic	frameshift indel	truncating
DNA modification	DNMT3A	2416G>A, A806T	somatic	missense	benign
DNA modification	DNMT3A	2510C>G, S837*	somatic	nonsense	truncating
DNA modification	DNMT3A	2690T>G, V897G	somatic	missense	probably deleterious
DNA modification	DNMT3B	1687C>G, L563V	somatic	missense	benign
DNA modification	TET2	330G>T, K110N	somatic	missense	probably deleterious
DNA modification	TET2	2804del1, fs	somatic	frameshift indel	truncating
DNA modification	TET2	3843T>A, C1281*	somatic	nonsense	truncating
DNA modification	TET2	3923A>C, K1308T	somatic	missense	probably deleterious
DNA modification	TET2	4076G>A, R1359H	somatic	missense	probably deleterious
DNA modification	TET2	5321A>G, N1774S	somatic	missense	benign
