# Supplementary material for: TP53 missense mutation reveals gain-of-function properties in small-sized KRAS transformed pancreatic ductal adenocarcinoma
Source: J Transl Med. 2023 Dec 1;21:872. doi: 10.1186/s12967-023-04742-y (PMC10691048; doi:10.1186/s12967-023-04742-y)
Supplement: Supplementary file 3 — Additional file 3. Raw Data 3_Information of the TCGA cohort. [file 12967_2023_4742_MOESM3_ESM.xlsx]

## Sheet: Sheet1
bcr_patient_uuid	Sex	Age	Tumor location	Surgical type	Differentiation	Tumor size	R0 resection	Overall LN	Metastatic LN	Stage	TNM	Chemo	Survival	Status	KRAS	TP53	CDKN2A	SMAD4
AAB6	MALE	75	Body of Pancreas	Distal Pancreatectomy	G2	5	R0	18	0	Stage IIA	T3N0M0	YES	9.76667	Dead	c.35G>T, p.G12V	c.818G>A, p.R273H	WT	WT
AAB8	MALE	71	Head of Pancreas	Whipple	G3	3.5	R1	27	3	Stage IIB	T3N1M0	YES	2.66667	Alive	c.34G>C, p.G12R	c.497C>A, p.S166*	WT	c.865C>T, p.Q289*
AAB9	FEMALE	70	Head of Pancreas	Whipple	G1	4	R0	37	6	Stage IIB	T3N1M0	YES	20.9	Dead	WT	c.310C>T, p.Q104*	WT	WT
AABA	MALE	55	Head of Pancreas	Whipple	G2	4.3	R1	22	2	Stage IIB	T3N1M0	YES	20.2333	Dead	WT	WT	WT	c.1527G>A, p.W509*
AABE	MALE	73	Body of Pancreas	Distal Pancreatectomy	G2	5.8	R0	24	0	Stage IIA	T3N0M0	YES	22.1	Alive	c.34G>C, p.G12R	WT	WT	WT
AABF	MALE	73	Head of Pancreas	Whipple	G3	3.2	R1	18	4	Stage IIB	T3N1M0	YES	23.0333	Dead	c.35G>A, p.G12D	c.726C>A, p.C242*	c.238C>T, p.R80*	WT
AABK	MALE	71	Uncinate process	Whipple	G2	2.8	R1	19	2	Stage IIB	T3N1M0	YES	16.1333	Alive	c.35G>T, p.G12V	c.815T>C, p.V272A	WT	WT
AABO	MALE	43	Head of Pancreas	Whipple	G2	4.6	R0	16	8	Stage IIB	T3N1M0	YES	11.5	Alive	c.35G>T, p.G12V	c.797G>T, p.G266V	WT	WT
AABR	FEMALE	60	Head & body of pancreas	Whipple	G3	3.2	R0	14	0	Stage IIA	T3N0M0	YES	10.9	Alive	WT	WT	WT	WT
AABT	FEMALE	72	Head of Pancreas	Whipple	G2	4.5	R0	21	1	Stage IIB	T3N1M0	YES	10.6333	Alive	c.34G>C, p.G12R	c.636del, p.R213Dfs*34	WT	WT
AABV	MALE	74	Head of Pancreas	Whipple	G4	4.1	R1	28	13	Stage IIB	T3N1M0	YES	21.7333	Dead	WT	WT	WT	WT
AAQA	MALE	76	Head of Pancreas	Whipple	G2	12	R1	21	6	Stage IIB	T3N1MX	YES	4.76667	Dead	c.35G>T, p.G12V	c.524G>A, p.R175H	WT	WT
AAQE	MALE	56	Head of Pancreas	Whipple	G2	4.5	R0	22	1	Stage IIB	T3N1M0	YES	22.8	Dead	c.35G>A, p.G12D	c.112C>T, p.Q38*	c.247C>T, p.H83Y	WT
AAQI	MALE	66	Head of Pancreas	Whipple	G3	4	R1	19	6	Stage IIB	T3N1MX	YES	3.43333	Dead	c.35G>T, p.G12V	c.848G>C, p.R283P	WT	WT
AAQJ	FEMALE	49	Head of Pancreas	Whipple	G2	3	R1	21	0	Stage III	T4N0MX	YES	13.1333	Dead	c.35G>A, p.G12D	WT	WT	WT
AAQL	MALE	82	Head of Pancreas	Whipple	G3	4	RX	43	3	Stage IIB	T3N1MX	NO	9.73333	Dead	c.182A>G, p.Q61R	c.376-1G>T, p.X126_splice	WT	WT
A9I5	MALE	57	Duct	Whipple	G1	3	R0	13	0	NA	N0MX	YES	53.7333	Alive	WT	WT	WT	WT
A9I7	MALE	45	Head of Pancreas	Whipple	G2	NA	R0	28	2	Stage IIB	T3N1MX	YES	23.9333	Alive	c.35G>A, p.G12D	WT	WT	WT
A9I9	MALE	67	Head of Pancreas	Whipple	G2	2.5	R0	23	0	Stage IIA	T3N0MX	YES	21.1333	Dead	c.34G>C, p.G12R	c.733G>A, p.G245S	WT	WT
A9IB	FEMALE	69	Head of Pancreas	Whipple	G3	4	R0	21	5	Stage IIB	T3N1MX	NO	7.46667	Dead	c.35G>A, p.G12D	c.659A>G, p.Y220C	c.83_100del, p.V28_E33del	WT
A9IC	FEMALE	61	Head of Pancreas	Whipple	G2	4	R0	21	4	Stage IIB	T3N1MX	YES	24.6	Dead	c.34G>C, p.G12R	c.365_366del, p.V122Dfs*26	WT	WT
A9IH	FEMALE	66	Body of Pancreas	Other Method (please specify)	G2	2	R0	8	0	Stage IA	T1N0MX	YES	29.1333	Alive	c.34G>C, p.G12R	c.428T>A, p.V143E	c.261_262dup, p.E88Gfs*59	c.287C>A, p.A96D
A9IU	MALE	65	Head of Pancreas	Whipple	G3	4	R0	25	2	Stage IIB	T3N1MX	YES	15.2667	Dead	c.35G>A, p.G12D	c.208G>A, p.A70T (benign)	c.358G>T, p.E120*	WT
A9IX	MALE	40	Head of Pancreas	Whipple	G2	2	R0	35	0	Stage IA	T1N0MX	YES	30.0333	Alive	WT	WT	WT	WT
A9IZ	MALE	47	Head of Pancreas	Whipple	G2	4	R1	21	3	Stage IIB	T3N1MX	YES	10.2667	Dead	c.35G>A, p.G12D	c.722C>A, p.S241Y	WT	WT
A9J0	MALE	75	Head of Pancreas	Whipple	G2	4	R0	14	5	Stage IIB	T3N1MX	YES	12.5667	Alive	WT	c.559+1G>A, p.X187_splice	WT	WT
AAAY	MALE	67	Head and body	Other Method (please specify)	G3	3	NA	23	5	Stage IIB	T3N1MX	YES	72.4	Alive	WT	c.880G>T, p.E294*	WT	WT
AAAZ	MALE	71	Head of Pancreas	Other Method (please specify)	G2	3.2	NA	10	0	Stage IIA	T3N0MX	YES	72.7333	Dead	c.35G>T, p.G12V	WT	WT	c.1052A>C, p.D351A
6880	MALE	70	Head of Pancreas	Whipple	G1	2.2	R0	9	1	Stage IIB	T3N1M0	YES	9.83333	Alive	WT	WT	WT	WT
7273	MALE	54	Head of Pancreas	Whipple	G3	4.2	R1	32	3	Stage IIB	T3N1M0	YES	12	Alive	WT	WT	WT	WT
A44G	FEMALE	79	Head of Pancreas	Whipple	G2	3.5	R1	16	3	Stage IIB	T3N1M0	YES	5.1	Alive	c.35G>A, p.G12D	WT	WT	WT
A44H	MALE	65	Head of Pancreas	Whipple	G2	3.5	R0	8	0	Stage IIA	T3N0M0	YES	5.26667	Alive	WT	WT	WT	WT
A7TX	MALE	77	Head of Pancreas	Whipple	G3	3.6	R1	19	7	Stage IIB	T3N1M0	NO	3.16667	Dead	c.35G>A, p.G12D	c.589G>A, p.V197M	WT	WT
A8YN	MALE	76	Head of Pancreas	Whipple	G2	4.8	R1	13	0	Stage IIA	T3N0M0	YES	5.56667	Alive	c.34G>C, p.G12R	c.659_669del, p.Y220*	c.53_56delinsT, p.T18_A19delinsI	WT
A4P6	MALE	54	Head of Pancreas	Whipple	G1	4.5	NA	46	1	Stage IIB	T3N1MX	YES	0.233333	Alive	WT	WT	WT	WT
A5VM	MALE	74	Head of Pancreas	Whipple	G3	4.5	R0	35	0	Stage IB	T2N0M0	YES	2.5	Alive	c.183A>C, p.Q61H	c.102del, p.L35Cfs*9	WT	WT
A78T	FEMALE	71	Head of Pancreas	Whipple	G2	3.5	R0	22	4	Stage IIB	T3N1M0	YES	0.0333333	Alive	WT	c.743G>T, p.R248L	c.206_215del, p.E69Afs*74	c.1558G>T, p.E520*
AAPP	MALE	71	Head of Pancreas	Whipple	G3	5.5	R0	7	3	Stage IIB	T3N1MX	YES	16.1667	Dead	WT	WT	WT	WT
AAPQ	MALE	65	Head of Pancreas	Whipple	G2	5	R0	24	4	Stage IIB	T3N1MX	YES	37.6667	Dead	c.35G>A, p.G12D	c.806_807del, p.S269Ifs*2	WT	c.1082G>A, p.R361H
AAPS	FEMALE	62	Head of Pancreas	Whipple	G2	3	R0	7	1	Stage IIB	T2N1MX	NO	7.6	Alive	WT	c.535C>T, p.H179Y	WT	WT
AAPU	FEMALE	41	Head of Pancreas	Whipple	G2	4	R1	12	0	Stage IIA	T3N0MX	NO	12.7	Dead	c.34G>C, p.G12R	WT	WT	WT
AAPY	MALE	71	Head of Pancreas	Whipple	G2	3.5	R0	9	2	Stage IIB	T2N1MX	YES	35.3	Dead	WT	c.723del, p.C242Afs*5	WT	c.533C>A, p.S178*
AAPZ	MALE	54	Head of Pancreas	Whipple	G3	3.8	R0	12	1	Stage IIB	T2N1MX	YES	7.53333	Alive	c.34G>C, p.G12R	c.637C>T, p.R213*	WT	WT
AAQ0	MALE	68	Head of Pancreas	Whipple	G3	2.7	R0	18	0	Stage IIA	T3N0MX	NO	15.7667	Dead	c.34G>C, p.G12R	c.614A>C, p.Y205S	WT	WT
AAQ1	MALE	49	Head of Pancreas	Whipple	G2	6	R1	27	3	Stage IIB	T3N1MX	NO	4.1	Dead	c.35G>A, p.G12D	c.216dup, p.V73Rfs*76	WT	WT
AAQ2	FEMALE	81	Head of Pancreas	Whipple	G3	5.5	R1	23	2	Stage IIB	T3N1MX	NO	5.1	Dead	c.35G>A, p.G12D	c.832C>T, p.P278S	c.132del, p.Y44*	WT
AAQ3	FEMALE	65	Head of Pancreas	Whipple	G2	2.5	R0	23	1	Stage IIB	T3N1MX	NO	1.03333	Dead	c.35G>A, p.G12D	c.532dup, p.H178Pfs*3	WT	WT
AAQ6	MALE	85	Tail of Pancreas	Distal Pancreatectomy	G2	2	R0	9	0	Stage IA	T1N0MX	YES	8.13333	Dead	c.35G>T, p.G12V	c.743G>A, p.R248Q	WT	c.1054G>T, p.G352*
5919	FEMALE	59	Head of Pancreas	Whipple	G3	NA	NA	11	9	Stage IIB	T3N1MX	YES	24.7	Dead	c.35G>A, p.G12D	c.517G>C, p.V173L	WT	WT
5920	MALE	52	Head of Pancreas	Whipple	G3	3.5	R0	9	3	Stage IIB	T3N1M0	NO	2.03333	Dead	c.35G>A, p.G12D	c.454_466del, p.P152Afs*14	c.148del, p.Q50Rfs*3	WT
5921	FEMALE	85	Head of Pancreas	Whipple	GX	NA	NA	10	1	Stage IIB	T3N1M0	NO	5.16667	Dead	c.35G>T, p.G12V	c.455C>T, p.P152L	WT	WT
5922	MALE	81	Head of Pancreas	Whipple	G2	1.8	R0	5	0	Stage IIA	T3N0M0	YES	36.7	Dead	c.35G>T, p.G12V	WT	WT	WT
5923	MALE	71	Head of Pancreas	Whipple	G1	3.8	R0	13	1	Stage IV	T4N1M1	YES	20.6333	Dead	c.35G>A, p.G12D	WT	WT	WT
5924	MALE	83	Head of Pancreas	Other Method (please specify)	G3	3.2	R0	18	2	Stage IIA	T3N1M0	YES	16	Dead	c.34G>C, p.G12R	c.743G>A, p.R248Q	WT	WT
5926	FEMALE	73	Head of Pancreas	Whipple	G2	1.5	R0	18	8	Stage III	T3N1M0	NO	18.0333	Dead	c.35G>A, p.G12D	WT	WT	WT
8124	FEMALE	56	Head of Pancreas	Whipple	G3	3	R0	9	2	Stage IIB	T3N1M0	YES	6.03333	Alive	c.35G>T, p.G12V	c.713G>A, p.C238Y	WT	WT
A5A3	MALE	50	Body of Pancreas	Distal Pancreatectomy	G2	NA	NA	25	5	Stage IIA	T3NXMX	NO	4.26667	Dead	c.35G>A, p.G12D	c.742C>T, p.R248W	WT	c.1329T>A, p.C443*
A5A4	FEMALE	72	Body of Pancreas	Distal Pancreatectomy	G2	NA	NA	18	1	Stage IIA	T3N0MX	NO	7.73333	Alive	WT	WT	WT	c.1558G>T, p.E520*
A5A5	FEMALE	61	Head of Pancreas	Other Method (please specify)	G2	NA	NA	19	2	Stage IIB	T3N1M0	NO	9.63333	Alive	WT	c.614A>T, p.Y205F	WT	WT
A5A6	FEMALE	65	Head of Pancreas	NA	G1	NA	R0	22	2	Stage IIB	T3N1bM0	YES	65.1	Alive	c.35G>A, p.G12D	c.1024del, p.Arg342GlufsTer3	WT	WT
A7OL	MALE	70	Head of Pancreas	Other Method (please specify)	G2	NA	R2	NA	NA	Stage IIA	T3N0MX	NO	8.4	Alive	c.35G>A, p.G12D	c.392A>T, p.N131I	c.238C>T, p.R80*	WT
AA8V	MALE	50	Head of Pancreas	Other Method (please specify)	G3	NA	R2	20	3	Stage IIB	T3N1MX	YES	30.3333	Alive	c.35G>T, p.G12V	c.452C>G, p.P151R	WT	c.353C>T, p.A118V
AA8X	FEMALE	75	Body of Pancreas	Distal Pancreatectomy	G2	NA	R2	11	3	Stage IIB	T2N1MX	YES	17.7333	Dead	c.35G>A, p.G12D	c.776A>T, p.D259V	WT	WT
7919	FEMALE	52	Head of Pancreas	Whipple	G2	4	R1	10	2	Stage IIB	T3N1M0	NO	0.666667	Alive	c.34G>C, p.G12R	WT	WT	c.1609G>C, p.D537H
7922	FEMALE	61	Head of Pancreas	Whipple	G1	3	R0	15	3	Stage IIB	T3N1MX	NO	0.133333	Alive	c.183A>T, p.Q61H	c.586C>T, p.R196*	WT	WT
7925	MALE	66	Head of Pancreas	Whipple	G2	4.7	R0	19	2	Stage IIB	T3N1MX	NO	12.0333	Alive	c.35G>T, p.G12V	c.405C>A, p.C135*	WT	c.904+1_904+2dup, NA (benign)
7926	MALE	57	Head of Pancreas	Whipple	G1	3.5	RX	13	2	Stage IIB	T3N1MX	NO	0.266667	Alive	c.35G>A, p.G12D	c.902dup, p.G302Rfs*4	c.354dup, p.E119*	WT
8001	MALE	69	Head of Pancreas	Whipple	G2	3	R0	16	0	Stage III	T4N0MX	YES	0.633333	Alive	WT	c.743G>A, p.R248Q	WT	WT
8005	MALE	81	Head & Body of Pancreas	Whipple	G3	4.5	R1	24	8	Stage IIB	T3N1MX	NO	4	Dead	c.183A>C, p.Q61H	c.993+1G>A, p.X331_splice	WT	WT
8315	FEMALE	54	Head of Pancreas	Whipple	G2	6	R1	21	0	Stage IIA	T3N0MX	NO	0.933333	Alive	c.35G>A, p.G12D	c.536A>G, p.H179R	WT	c.1139+1_1139+2del, p.X380_splice
8317	FEMALE	69	Head of Pancreas	Whipple	G1	3.1	R1	13	4	Stage IIB	T3N1MX	YES	0.533333	Alive	WT	WT	WT	c.1145A>T, p.H382L
8636	FEMALE	58	Tail of Pancreas	Other Method (please specify)	G3	9	R1	2	0	Stage IV	T3N0M1	NO	0.166667	Alive	c.35G>T, p.G12V	c.518_519insCGT, p.Val173dup	WT	WT
8637	FEMALE	76	Head of Pancreas	Whipple	G3	3.4	R0	18	1	Stage IIB	T3N1MX	YES	0	Alive	WT	c.733G>A, p.G245S	WT	WT
A49H	FEMALE	68	Head of Pancreas	Whipple	G2	2.8	R0	44	1	Stage IIB	T3N1MX	YES	0.966667	Alive	c.35G>T, p.G12V	WT	WT	WT
A49I	MALE	77	Head of Pancreas	Whipple	G2	5	R1	9	3	Stage IIB	T3N1MX	YES	0	Alive	c.35G>A, p.G12D	c.737T>G, p.M246R	WT	WT
A4BH	MALE	75	Head of Pancreas	Whipple	G3	2.5	R1	10	4	Stage IIB	T3N1bMX	NO	6.46667	Alive	c.35G>A, p.G12D	c.404G>A, p.C135Y	c.247C>G, p.H83D	WT
A77O	FEMALE	77	Head of Pancreas	Whipple	G2	2.8	R0	26	4	Stage IIB	T2N1MX	YES	0.366667	Alive	c.35G>T, p.G12V	c.380C>T, p.S127F	c.247C>T, p.H83Y	WT
A8P0	MALE	76	Head of Pancreas	Whipple	G1	3.1	R0	24	15	Stage IIB	T3N1MX	NO	0	Alive	c.183A>T, p.Q61H	WT	WT	WT
A8P1	MALE	81	Tail of Pancreas	Other Method (please specify)	G1	5	R0	5	0	Stage IB	T2N0MX	NO	0.233333	Alive	c.35G>A, p.G12D	c.410dup, p.S138Ifs*5	WT	WT
7644	FEMALE	65	Head of Pancreas	Whipple	G2	2.3	R1	8	3	Stage IV	T3N1M1	YES	11.5667	Alive	c.35G>T, p.G12V	c.329G>T, p.R110L	WT	c.431C>G, p.S144*
7645	FEMALE	44	Head of Pancreas	Whipple	G1	4.5	R0	17	5	Stage IIB	T3N1M0	YES	50.0667	Dead	c.35G>T, p.G12V	c.586C>T, p.R196*	WT	WT
7646	MALE	60	Head of Pancreas	Whipple	G2	4.5	R1	6	6	Stage IIB	T3N1M0	NO	4.83333	Dead	c.35G>A, p.G12D	c.764T>C, p.I255T	WT	WT
7647	MALE	41	Head of Pancreas	Whipple	G2	6	R1	20	14	Stage IIB	T3N1M0	YES	22.2	Dead	WT	c.742C>T, p.R248W	WT	WT
7649	FEMALE	73	Head of Pancreas	Whipple	G2	4	R1	13	5	Stage IIB	T3N1M0	NO	15.5667	Dead	c.183A>C, p.Q61H	c.375+1G>A, p.X125_splice	c.332_348del, p.G111Afs*3	WT
7651	FEMALE	64	Head of Pancreas	Whipple	G2	2.9	R0	8	3	Stage IIB	T3N1M0	YES	20.1	Dead	WT	WT	WT	c.1487G>A, p.R496H
7652	FEMALE	49	Body of Pancreas	Distal Pancreatectomy	G2	4.2	R1	20	1	Stage IIB	T3N1M0	YES	15.8667	Alive	WT	c.524G>A, p.R175H	WT	WT
7654	MALE	80	Head of Pancreas	Whipple	G2	3	R0	3	2	Stage IIB	T2N1M0	NO	15.8667	Dead	c.34G>C, p.G12R	c.844C>T, p.R282W	WT	WT
7886	MALE	80	Head of Pancreas	Whipple	G3	6	R1	11	4	Stage IIB	T3N1M0	NO	4.1	Dead	c.34G>T, p.G12C	c.167_168dup, p.D57Kfs*67	c.238C>T, p.R80*	c.1234dup, p.Y412Lfs*17
7887	FEMALE	62	Head of Pancreas	Whipple	G2	5.5	R1	8	3	Stage IIB	T3N1M0	NO	3.66667	Dead	c.34G>C, p.G12R	c.643A>G, p.S215G	WT	WT
7888	FEMALE	66	Head of Pancreas	Whipple	G2	3	R0	12	0	Stage IIA	T3N0M0	YES	44.4	Dead	WT	c.574C>T, p.Q192*	WT	WT
7889	FEMALE	85	Head of Pancreas	Whipple	G1	2.5	R0	13	3	Stage IIB	T3N1M0	YES	16.0333	Dead	c.35G>T, p.G12V	c.892G>T, p.E298*	c.238C>T, p.R80*	c.1081C>T, p.R361C
7890	MALE	73	Tail of Pancreas	Distal Pancreatectomy	G3	2.8	R0	11	0	Stage IB	T2N0M0	NO	19.9333	Dead	c.182A>G, p.Q61R	c.595G>T, p.G199*	WT	WT
7891	FEMALE	49	Head of Pancreas	Whipple	G1	2.3	R0	11	7	Stage IIB	T3N1M0	YES	16.2667	Alive	WT	c.734G>T, p.G245V	WT	c.326T>A, p.L109Q
7893	MALE	64	Body of Pancreas	Distal Pancreatectomy	G3	7	R0	8	0	Stage IIA	T3N0M0	NO	3.9	Dead	c.35G>A, p.G12D	c.761T>G, p.I254S	WT	WT
8127	MALE	59	Head of Pancreas	Whipple	G2	4.5	R1	24	3	Stage IIB	T3N1M0	YES	6.46667	Alive	c.35G>A, p.G12D	c.817C>T, p.R273C	c.262G>T, p.E88*	WT
A5SO	MALE	71	Head of Pancreas	Whipple	G2	3.8	R0	12	3	Stage IIB	T3N1M0	YES	10.9667	Alive	c.35G>A, p.G12D	c.586C>T, p.R196*	WT	WT
A5SP	MALE	77	Head of Pancreas	Whipple	G2	3	R1	14	0	Stage IIA	T3N0M0	YES	10	Alive	c.35G>A, p.G12D	c.722C>T, p.S241F	WT	c.1585_1588del, p.L529Tfs*7
A5SS	FEMALE	64	Tail of Pancreas	Distal Pancreatectomy	G3	4.5	R0	7	5	Stage IIB	T3N1M0	YES	15.3333	Dead	c.35G>A, p.G12D	c.844C>T, p.R282W	c.172C>T, p.R58*	c.1520_1521del, p.K507Rfs*19
A6UF	MALE	63	Head of Pancreas	Whipple	G2	3.3	R1	18	7	Stage IIB	T3N1M0	YES	8.26667	Alive	c.34G>C, p.G12R	c.818G>A, p.R273H	WT	WT
A6UG	MALE	65	Head of Pancreas	Whipple	G3	3	R1	19	16	Stage IIB	T3N1M0	NO	1.36667	Dead	c.35G>A, p.G12D	c.742C>T, p.R248W	c.238C>T, p.R80*	WT
A7LX	MALE	57	Head of Pancreas	Whipple	G2	5.5	R0	6	4	Stage IIB	T3N1MX	YES	8.33333	Dead	c.35G>A, p.G12D	WT	WT	WT
A7M4	MALE	81	Body of Pancreas	Distal Pancreatectomy	G3	NA	R0	16	1	Stage IIB	T3N1MX	NO	6.03333	Alive	c.35G>A, p.G12D	c.749C>T, p.P250L	WT	WT
AAUM	MALE	76	Head of Pancreas	Whipple	G3	2.1	R0	1	1	Stage IIB	T2N1M0	NO	0.266667	Alive	c.35G>A, p.G12D	WT	WT	c.1525T>G, p.W509G
AAUN	FEMALE	74	Head of Pancreas	Whipple	G2	2.3	R1	15	0	Stage IB	T2N0M0	NO	4.8	Dead	c.35G>A, p.G12D	c.1009C>T, p.R337C	WT	c.925_931del, p.A309Sfs*25
AAUO	FEMALE	64	Head of Pancreas	Whipple	G3	2.7	R1	5	5	Stage IIB	T3N1M0	YES	7.96667	Dead	c.35G>A, p.G12D	WT	WT	WT
AAUQ	MALE	50	Tail of Pancreas	Distal Pancreatectomy	G2	4.5	R1	21	13	Stage IIB	T3N1M0	YES	6.1	Dead	c.35G>A, p.G12D	c.535C>T, p.H179Y	WT	WT
AAUR	MALE	67	Head of Pancreas	Whipple	G1	3.7	R1	21	9	Stage IIB	T3N1M0	NO	4.26667	Alive	WT	WT	WT	c.1064A>G, p.D355G
AAUU	MALE	35	Head of Pancreas	Whipple	G3	3	R0	16	2	Stage IIB	T3N1M0	YES	5.1	Alive	c.34G>C, p.G12R	c.366dup, p.T123Dfs*26	WT	WT
A7SX	FEMALE	74	Head of Pancreas	Whipple	G2	2.5	R1	26	7	Stage IIB	T3N1MX	YES	4.23333	Alive	WT	c.637C>T, p.R213*	WT	WT
A9Q5	FEMALE	63	Head of Pancreas	Whipple	G3	3	R0	12	3	Stage IIB	T3N1MX	YES	5.16667	Alive	WT	WT	WT	c.1151G>A, p.G384D
A5N4	FEMALE	48	Head of Pancreas	Whipple	G2	3.4	R1	1	0	Stage IIA	T3N0M0	YES	19.4667	Alive	WT	WT	c.37G>A, p.A13T	WT
A75W	MALE	75	Tail of Pancreas	Distal Pancreatectomy	G1	4.5	R0	22	0	Stage IIA	T3N0M0	YES	3.66667	Alive	c.35G>A, p.G12D	c.916C>T, p.R306*	c.247C>T, p.H83Y	WT
A5RE	FEMALE	44	Head of Pancreas	Whipple	G3	3	NA	22	3	Stage IIB	T3N1MX	YES	8.23333	Alive	WT	c.581T>A, p.L194H	WT	c.1607T>C, p.L536P
AA2A	FEMALE	64	Head of Pancreas	Whipple	G1	NA	RX	26	9	Stage IB	T3N1MX	NO	3.13333	Alive	c.35G>T, p.G12V	WT	WT	WT
AA9M	MALE	43	Tail of Pancreas	Distal Pancreatectomy	G3	2	R0	9	1	Stage IIB	T1N1MX	YES	1.4	Alive	WT	c.856G>T, p.E286*	c.67G>T, p.G23C	WT
A8RM	MALE	67	overlapping parts of pancreas	Total Pancreatectomy	G3	6	R0	9	1	Stage IIB	T3N1MX	YES	13.2333	Alive	c.35G>T, p.G12V	WT	WT	c.1538dup, p.Y513*
A8RO	FEMALE	75	Head of Pancreas	Whipple	G2	4	R1	17	1	Stage IIB	T3N1MX	YES	6.56667	Alive	c.35G>A, p.G12D	c.844C>T, p.R282W	WT	WT
A8RP	FEMALE	77	Head of Pancreas	Whipple	G3	2.8	R0	10	2	Stage IIB	T3N1MX	YES	23.4	Dead	c.34G>C, p.G12R	WT	WT	c.1054G>T, p.G352*
A779	FEMALE	54	Head of Pancreas	Whipple	G1	3	R0	21	2	Stage IIB	T3N1bMX	NO	17.0333	Dead	c.35G>A, p.G12D	c.557del, p.D186Vfs*61	WT	WT
A77G	MALE	64	Head of Pancreas	Whipple	G2	2	R0	11	3	Stage IIB	T3N1MX	NO	0.4	Dead	c.34G>C, p.G12R	WT	c.148C>T, p.Q50*	c.1564_1565del, p.P522Lfs*4
AAUI	FEMALE	50	Head of Pancreas	Whipple	G2	3.5	R1	33	10	Stage IIB	T3N1MX	YES	6.73333	Alive	c.35G>T, p.G12V	c.743G>A, p.R248Q	WT	WT
AAUL	MALE	56	Head of Pancreas	Whipple	G2	2	R0	21	0	Stage IIA	T3N0MX	YES	6.26667	Alive	c.34G>C, p.G12R	c.536A>G, p.H179R	WT	WT
A8T3	MALE	67	Head of Pancreas	Whipple	G2	2.4	R1	15	0	Stage IB	T2N0M0	NO	31.7	Alive	c.35G>A, p.G12D	c.817C>T, p.R273C	WT	WT
A89D	MALE	59	Head of Pancreas	Whipple	G2	3.2	R0	17	4	Stage IIB	T3N1MX	YES	5.33333	Alive	c.34G>C, p.G12R	WT	c.262del, p.E88Rfs*58	c.1081C>T, p.R361C
A8LH	FEMALE	61	Tail of Pancreas	Other Method (please specify)	G3	4.2	R0	17	2	Stage IIB	T3N1MX	YES	61.1333	Alive	c.35G>T, p.G12V	WT	WT	WT
AAPL	FEMALE	74	Body and Tail	NA	G1	NA	R0	9	0	Stage IIA	T3N0M0	YES	0.7	Alive	WT	c.715A>G, p.N239D	WT	WT
